# Supplementary material for: Crystal structure of (K1.5Na0.5)Ca3Si3O10
Source: Acta Crystallogr E Crystallogr Commun. 2022 Jun 16;78(Pt 7):727–31. doi: 10.1107/S2056989022006193 (PMC9260351; doi:10.1107/S2056989022006193)
Supplement: Supplementary file 1 [file e-78-00727-sup1.cif]

##############################################################################
#                                                                            #
# This CIF contains the data in a paper accepted for publication in          #
# Acta Crystallographica Section E. It conforms to the requirements of       #
# Notes for Authors for Acta Crystallographica Section E, and has been       #
# peer reviewed under the auspices of the IUCr Commission on Journals.       #
#                                                                            #
# Full details of the Crystallographic Information File format               #
# are given in the paper "The Crystallographic Information File (CIF):       #
# a New Standard Archive File for Crystallography" by S. R. Hall, F. H.      #
# Allen and I. D. Brown [Acta Cryst. (1991), A47, 655-685].                  #
#                                                                            #
# The current version of the core CIF dictionary is obtainable from          #
# ftp://ftp.iucr.org/pub/cif_core.dic.                                       #
#                                                                            #
# Software is freely available for graphical display of the structure(s)     #
# in this CIF. For information consult the CIF software page                 #
# http://www.iucr.org/resources/cif/software.                                #
#                                                                            #
# This file may be used for bona fide research purposes within the           #
# scientific community so long as proper attribution is given to the journal # 
# article from which it was obtained.                                        #
#                                                                            #
##############################################################################
data_global
_audit_creation_method     'WinGX routine CIF_UPDATE'
_audit_conform_dict_name     cif_core.dic
_audit_conform_dict_version     2.4.3
_journal_data_validation_number     ?
_journal_date_recd_electronic     2022-06-07
_journal_date_accepted     2022-06-13
_journal_name_full     'Acta Crystallographica, Section E'
_journal_year     2022
_journal_volume     78
_journal_issue      7
_journal_page_first     0
_journal_page_last     0
_journal_paper_category     GI
_journal_paper_doi     10.1107/S2056989022006193
_journal_coeditor_code     WM5651
_publ_contact_author_name
;
Kahlenberg, Volker
;
_publ_contact_author_address
;
University of Innsbruck
Institute of Mineralogy and Petrography
Innrain 52
A-6020 Innsbruck
Austria
;
_publ_contact_author_email     'volker.kahlenberg@uibk.ac.at'
_publ_contact_author_fax     ?
_publ_contact_author_phone     ?
_publ_section_title
;
Crystal structure of (K~1.5~Na~0.5~)Ca~3~Si~3~O~10~
;
_publ_section_title_footnote     .
loop_
    _publ_author_name
    _publ_author_footnote
    _publ_author_address
    'Kahlenberg, Volker' .
;
University of Innsbruck, Institute of Mineralogy & Petrography, Innrain 52,
A-6020 Innsbruck,
Austria
;
_publ_section_synopsis
;
A new phase in the quaternary system K~2~O--Na~2~O--CaO--SiO~2~ with idealized
composition (K~1.5~Na~0.5~)Ca~3~Si~3~O~10~ has been structurally
characterized. The results indicate the existence of a solid-solution series
K~2--~<i>~x~</i>Na<i>~x~</i>Ca~3~Si~3~O~10~.
;
data_I
_audit_creation_method     'WinGX routine CIF_UPDATE'
_audit_conform_dict_name     cif_core.dic
_audit_conform_dict_version     2.4.3
_chemical_name_systematic
;
Di(potassium, sodium) tricalcium trisilicate
;
_chemical_formula_sum     'Ca3 K1.52 Na0.48 O10 Si3'
_chemical_formula_iupac     '(K1.5 Na0.5) Ca3 Si3 O10'
_chemical_formula_weight     435.0
_symmetry_cell_setting     triclinic
_symmetry_space_group_name_H-M     'P -1'
_symmetry_space_group_name_Hall     '-P 1'
loop_
    _symmetry_equiv_pos_as_xyz
    'x, y, z'
    '-x, -y, -z'
_cell_length_a     5.6269(12)
_cell_length_b     7.3728(16)
_cell_length_c     11.884(2)
_cell_angle_alpha     85.512(16)
_cell_angle_beta     80.428(16)
_cell_angle_gamma     88.275(18)
_cell_volume     484.59(17)
_cell_formula_units_Z     2
_cell_measurement_reflns_used     395
_cell_measurement_theta_min     7.495
_cell_measurement_theta_max     26.692
_cell_measurement_temperature     296(2)
_exptl_crystal_description     'fragment'
_exptl_crystal_colour     colourless
_exptl_crystal_size_max     0.13
_exptl_crystal_size_mid     0.11
_exptl_crystal_size_min     0.08
_exptl_crystal_density_diffrn     2.981
_exptl_crystal_density_method     'not measured'
_exptl_crystal_F_000     432
_exptl_absorpt_coefficient_mu     2.797
_exptl_absorpt_correction_type     multi-scan
_exptl_absorpt_process_details
;
(<i>CrysAlisPro</i>; Rigaku OD, 2020)
;
_exptl_absorpt_correction_T_min     0.98312
_exptl_absorpt_correction_T_max     1
_exptl_special_details     ?
_diffrn_ambient_temperature     296(2)
_diffrn_source     'fine-focus sealed X-ray tube'
_diffrn_radiation_type     MoK\a
_diffrn_radiation_wavelength     0.71073
_diffrn_radiation_monochromator     graphite
_diffrn_measurement_device_type     'Rigaku Oxford Diffraction Gemini-R Ultra'
_diffrn_measurement_device     'four-circle diffractometer'
_diffrn_measurement_method     '\w (1\% width)'
_diffrn_detector     'CCD plate'
_diffrn_detector_area_resol_mean     10.3575
_diffrn_reflns_number     3075
_diffrn_reflns_av_R_equivalents     0.0613
_diffrn_reflns_av_unetI/netI     0.1142
_diffrn_reflns_theta_min     3.38
_diffrn_reflns_theta_max     25.75
_diffrn_reflns_theta_full     25.75
_diffrn_measured_fraction_theta_max     0.979
_diffrn_measured_fraction_theta_full     0.979
_diffrn_reflns_limit_h_min     -5
_diffrn_reflns_limit_h_max     6
_diffrn_reflns_limit_k_min     -8
_diffrn_reflns_limit_k_max     8
_diffrn_reflns_limit_l_min     -12
_diffrn_reflns_limit_l_max     14
_diffrn_radiation_probe     x-ray
_refine_special_details
;
 Refinement of F^2^ against ALL reflections.  The weighted R-factor wR and
 goodness of fit S are based on F^2^, conventional R-factors R are based
 on F, with F set to zero for negative F^2^. The threshold expression of
 F^2^ > 2\s(F^2^) is used only for calculating R-factors(gt) etc. and is
 not relevant to the choice of reflections for refinement.  R-factors based
 on F^2^ are statistically about twice as large as those based on F, and R-
 factors based on ALL data will be even larger.
;
_reflns_number_total     1803
_reflns_number_gt     1136
_reflns_threshold_expression     >2\s(I)
_refine_ls_structure_factor_coef     Fsqd
_refine_ls_matrix_type     full
_refine_ls_R_factor_all     0.0978
_refine_ls_R_factor_gt     0.0477
_refine_ls_wR_factor_gt     0.0741
_refine_ls_wR_factor_ref     0.0953
_refine_ls_goodness_of_fit_ref     0.928
_refine_ls_restrained_S_all     0.928
_refine_ls_number_reflns     1803
_refine_ls_number_parameters     166
_refine_ls_number_restraints     0
_refine_ls_hydrogen_treatment     .
_refine_ls_weighting_scheme     calc
_refine_ls_weighting_details
         'calc w=1/[\s^2^(Fo^2^)+(0.0000P)^2^+0.0000P] where P=(Fo^2^+2Fc^2^)/3'
_atom_sites_solution_hydrogens     .
_atom_sites_solution_primary     direct
_atom_sites_solution_secondary     difmap
_refine_ls_shift/su_max     0
_refine_ls_shift/su_mean     0
_refine_diff_density_max     0.648
_refine_diff_density_min     -0.704
_refine_ls_extinction_method     SHELXL
_refine_ls_extinction_coef     0.0051(9)
_refine_ls_extinction_expression
                                    Fc^*^=kFc[1+0.001xFc^2^\l^3^/sin(2\q)]^-1/4^
loop_
    _atom_type_symbol
    _atom_type_description
    _atom_type_scat_dispersion_real
    _atom_type_scat_dispersion_imag
    _atom_type_scat_source
    Ca Ca 0.2262 0.3064 'International Tables Vol C Tables 4.2.6.8 and 6.1.1.4'
    K K 0.2009 0.2494 'International Tables Vol C Tables 4.2.6.8 and 6.1.1.4'
    O O 0.0106 0.006 'International Tables Vol C Tables 4.2.6.8 and 6.1.1.4'
    Si Si 0.0817 0.0704 'International Tables Vol C Tables 4.2.6.8 and 6.1.1.4'
    Na Na 0.0362 0.0249 'International Tables Vol C Tables 4.2.6.8 and 6.1.1.4'
_computing_data_collection
;
CrysAlisPro (Rigaku OD, 2020)
;
_computing_cell_refinement
;
CrysAlisPro (Rigaku OD, 2020)
;
_computing_data_reduction
;
CrysAlisPro (Rigaku OD, 2020)
;
_computing_structure_refinement
;
SHELXL-97 (Sheldrick, 2008)
;
_computing_molecular_graphics
;
<i>VESTA-3</i> (Momma & Izumi, 2011)
;
_computing_publication_material
;
publCIF (Westrip, 2010) and WinGX (Farrugia, 2012)
;
loop_
    _atom_site_type_symbol
    _atom_site_label
    _atom_site_fract_x
    _atom_site_fract_y
    _atom_site_fract_z
    _atom_site_U_iso_or_equiv
    _atom_site_adp_type
    _atom_site_calc_flag
    _atom_site_refinement_flags
    _atom_site_occupancy
    _atom_site_symmetry_multiplicity
    _atom_site_disorder_assembly
    _atom_site_disorder_group
    Si Si1 0.7505(4) 0.2700(2) 0.42127(14) 0.0064(4) Uani d . 1 1 . .
    Si Si2 0.3436(3) 0.8195(2) 0.15169(14) 0.0057(4) Uani d . 1 1 . .
    Si Si3 0.6353(4) 0.7469(2) -0.09005(14) 0.0063(4) Uani d . 1 1 . .
    Ca Ca1 0.7935(3) 0.75603(18) 0.37520(10) 0.0078(4) Uani d . 1 1 . .
    Ca Ca2 0.8349(3) 0.53250(18) 0.13875(10) 0.0077(4) Uani d . 1 1 . .
    Ca Ca3 0.2749(3) 0.50391(18) 0.33919(10) 0.0088(4) Uani d . 1 1 . .
    K K1 0.2761(3) 0.0390(2) 0.37787(13) 0.0147(8) Uani d P 0.722(18) 1 . .
    K K2 0.8337(3) 0.0630(2) 0.15192(14) 0.0187(7) Uani d P 0.799(17) 1 . .
    Na Na1 0.2761(3) 0.0390(2) 0.37787(13) 0.0147(8) Uani d P 0.278(18) 1 . .
    Na Na2 0.8337(3) 0.0630(2) 0.15192(14) 0.0187(7) Uani d P 0.201(17) 1 . .
    O O1 0.7932(10) 0.0677(6) 0.3755(3) 0.0160(12) Uani d . 1 1 . .
    O O2 0.5384(9) 0.6946(6) 0.5425(3) 0.0141(12) Uani d . 1 1 . .
    O O3 0.8687(9) 0.4303(6) 0.3269(3) 0.0118(11) Uani d . 1 1 . .
    O O4 0.1173(9) 0.7175(7) 0.4662(3) 0.0137(12) Uani d . 1 1 . .
    O O5 0.0887(8) 0.7390(6) 0.2054(3) 0.0086(11) Uani d . 1 1 . .
    O O6 0.5451(8) 0.7526(6) 0.2295(3) 0.0081(11) Uani d . 1 1 . .
    O O7 0.4227(9) 0.7652(7) 0.0206(3) 0.0183(13) Uani d . 1 1 . .
    O O8 0.6806(9) 0.9569(6) -0.1462(4) 0.0167(12) Uani d . 1 1 . .
    O O9 0.4718(9) 0.3596(6) 0.1794(3) 0.0112(11) Uani d . 1 1 . .
    O O10 0.8778(9) 0.6693(6) -0.0507(3) 0.0114(11) Uani d . 1 1 . .
loop_
    _atom_site_aniso_label
    _atom_site_aniso_U_11
    _atom_site_aniso_U_22
    _atom_site_aniso_U_33
    _atom_site_aniso_U_12
    _atom_site_aniso_U_13
    _atom_site_aniso_U_23
    Si1 0.0067(11) 0.0044(9) 0.0081(9) 0.0023(8) -0.0017(8) -0.0006(7)
    Si2 0.0051(11) 0.0060(9) 0.0056(8) 0.0006(8) -0.0003(7) 0.0007(7)
    Si3 0.0064(11) 0.0057(10) 0.0064(8) 0.0014(8) -0.0009(7) 0.0007(7)
    Ca1 0.0076(8) 0.0084(7) 0.0076(6) 0.0013(6) -0.0019(6) -0.0009(5)
    Ca2 0.0092(8) 0.0084(7) 0.0054(6) 0.0005(6) -0.0010(5) -0.0008(5)
    Ca3 0.0100(9) 0.0067(7) 0.0097(7) 0.0011(6) -0.0019(6) 0.0001(6)
    K1 0.0169(13) 0.0110(11) 0.0182(11) -0.0014(8) -0.0079(8) -0.0029(7)
    K2 0.0092(12) 0.0192(11) 0.0258(11) 0.0009(8) -0.0023(8) 0.0084(8)
    Na1 0.0169(13) 0.0110(11) 0.0182(11) -0.0014(8) -0.0079(8) -0.0029(7)
    Na2 0.0092(12) 0.0192(11) 0.0258(11) 0.0009(8) -0.0023(8) 0.0084(8)
    O1 0.030(4) 0.009(3) 0.009(2) 0.003(2) -0.003(2) -0.0027(19)
    O2 0.011(3) 0.016(3) 0.012(2) 0.005(2) 0.007(2) 0.002(2)
    O3 0.014(3) 0.016(3) 0.006(2) -0.001(2) -0.002(2) 0.0024(19)
    O4 0.019(3) 0.016(3) 0.010(2) 0.007(2) -0.012(2) -0.004(2)
    O5 0.008(3) 0.011(3) 0.007(2) 0.000(2) -0.0015(19) 0.0013(19)
    O6 0.007(3) 0.008(2) 0.011(2) -0.001(2) -0.0037(19) -0.0009(19)
    O7 0.010(3) 0.032(3) 0.012(2) -0.001(2) -0.001(2) -0.005(2)
    O8 0.014(3) 0.006(3) 0.029(3) -0.001(2) -0.001(2) 0.001(2)
    O9 0.008(3) 0.015(3) 0.012(2) -0.001(2) -0.003(2) -0.005(2)
    O10 0.013(3) 0.009(3) 0.013(2) 0.000(2) -0.007(2) 0.0053(19)
_geom_special_details
;
 All s.u.'s (except the s.u. in the dihedral angle between two l.s. planes)
 are estimated using the full covariance matrix.  The cell s.u.'s are taken
 into account individually in the estimation of s.u.'s in distances, angles
 and torsion angles; correlations between s.u.'s in cell parameters are only
 used when they are defined by crystal symmetry.  An approximate (isotropic)
 treatment of cell s.u.'s is used for estimating s.u.'s involving l.s. planes.
;
loop_
    _geom_bond_atom_site_label_1
    _geom_bond_atom_site_label_2
    _geom_bond_site_symmetry_2
    _geom_bond_distance
    _geom_bond_publ_flag
    Si1 O1 . 1.625(5) ?
    Si1 O2 2_666 1.630(5) ?
    Si1 O3 . 1.640(4) ?
    Si1 O4 2_666 1.645(5) ?
    Si2 O5 . 1.583(5) ?
    Si2 O6 . 1.621(5) ?
    Si2 O7 . 1.625(5) ?
    Si2 O8 2_675 1.647(5) ?
    Si3 O9 2_665 1.575(5) ?
    Si3 O10 . 1.591(5) ?
    Si3 O7 . 1.635(5) ?
    Si3 O8 . 1.648(5) ?
    Ca1 O4 1_655 2.268(5) ?
    Ca1 O2 . 2.273(4) ?
    Ca1 O1 1_565 2.298(5) ?
    Ca1 O5 1_655 2.400(4) ?
    Ca1 O6 . 2.401(5) ?
    Ca1 O3 . 2.520(5) ?
    Ca2 O10 2_765 2.336(5) ?
    Ca2 O3 . 2.339(4) ?
    Ca2 O10 . 2.371(4) ?
    Ca2 O5 1_655 2.383(5) ?
    Ca2 O9 . 2.401(5) ?
    Ca2 O6 . 2.447(5) ?
    Ca3 O2 2_666 2.302(5) ?
    Ca3 O4 . 2.321(5) ?
    Ca3 O9 . 2.347(4) ?
    Ca3 O3 1_455 2.396(5) ?
    Ca3 O6 . 2.551(4) ?
    Ca3 O5 . 2.578(5) ?
    K1 O2 2_666 2.566(5) ?
    K1 O4 1_545 2.636(5) ?
    K1 O8 2_665 2.721(5) ?
    K1 O1 1_455 2.724(6) ?
    K1 O1 . 2.919(6) ?
    K1 O1 2_656 2.940(4) ?
    K1 O6 1_545 3.060(5) ?
    K2 O1 . 2.631(4) ?
    K2 O10 2_765 2.674(5) ?
    K2 O8 2_765 2.722(6) ?
    K2 O5 1_645 2.834(5) ?
    K2 O6 1_545 2.850(5) ?
    K2 O7 2_665 2.891(5) ?
    K2 O8 2_665 2.915(6) ?
    K2 O9 . 2.942(5) ?
loop_
    _geom_angle_atom_site_label_1
    _geom_angle_atom_site_label_2
    _geom_angle_atom_site_label_3
    _geom_angle_site_symmetry_1
    _geom_angle_site_symmetry_3
    _geom_angle
    _geom_angle_publ_flag
    O1 Si1 O2 . 2_666 108.4(3) ?
    O1 Si1 O3 . . 112.9(2) ?
    O2 Si1 O3 2_666 . 110.6(3) ?
    O1 Si1 O4 . 2_666 109.5(3) ?
    O2 Si1 O4 2_666 2_666 109.3(2) ?
    O3 Si1 O4 . 2_666 106.0(3) ?
    O5 Si2 O6 . . 110.8(2) ?
    O5 Si2 O7 . . 110.8(3) ?
    O6 Si2 O7 . . 111.2(3) ?
    O5 Si2 O8 . 2_675 108.0(3) ?
    O6 Si2 O8 . 2_675 109.2(3) ?
    O7 Si2 O8 . 2_675 106.6(3) ?
    O9 Si3 O10 2_665 . 117.6(3) ?
    O9 Si3 O7 2_665 . 107.4(3) ?
    O10 Si3 O7 . . 110.6(3) ?
    O9 Si3 O8 2_665 . 107.0(3) ?
    O10 Si3 O8 . . 108.6(3) ?
    O7 Si3 O8 . . 104.8(3) ?
    O4 Ca1 O2 1_655 . 90.97(17) ?
    O4 Ca1 O1 1_655 1_565 93.65(19) ?
    O2 Ca1 O1 . 1_565 98.53(17) ?
    O4 Ca1 O5 1_655 1_655 83.90(16) ?
    O2 Ca1 O5 . 1_655 165.18(17) ?
    O1 Ca1 O5 1_565 1_655 95.68(16) ?
    O4 Ca1 O6 1_655 . 160.71(16) ?
    O2 Ca1 O6 . . 104.81(17) ?
    O1 Ca1 O6 1_565 . 94.87(17) ?
    O5 Ca1 O6 1_655 . 78.06(15) ?
    O4 Ca1 O3 1_655 . 85.90(18) ?
    O2 Ca1 O3 . . 96.41(16) ?
    O1 Ca1 O3 1_565 . 165.06(15) ?
    O5 Ca1 O3 1_655 . 69.41(14) ?
    O6 Ca1 O3 . . 81.43(16) ?
    O10 Ca2 O3 2_765 . 96.18(17) ?
    O10 Ca2 O10 2_765 . 81.53(18) ?
    O3 Ca2 O10 . . 167.70(18) ?
    O10 Ca2 O5 2_765 1_655 100.65(17) ?
    O3 Ca2 O5 . 1_655 72.82(15) ?
    O10 Ca2 O5 . 1_655 95.65(15) ?
    O10 Ca2 O9 2_765 . 103.91(17) ?
    O3 Ca2 O9 . . 82.88(16) ?
    O10 Ca2 O9 . . 109.41(16) ?
    O5 Ca2 O9 1_655 . 147.01(15) ?
    O10 Ca2 O6 2_765 . 177.90(17) ?
    O3 Ca2 O6 . . 84.25(16) ?
    O10 Ca2 O6 . . 97.62(16) ?
    O5 Ca2 O6 1_655 . 77.50(16) ?
    O9 Ca2 O6 . . 78.18(16) ?
    O2 Ca3 O4 2_666 . 100.44(16) ?
    O2 Ca3 O9 2_666 . 90.05(17) ?
    O4 Ca3 O9 . . 164.28(17) ?
    O2 Ca3 O3 2_666 1_455 115.01(16) ?
    O4 Ca3 O3 . 1_455 87.68(18) ?
    O9 Ca3 O3 . 1_455 98.54(17) ?
    O2 Ca3 O6 2_666 . 114.66(18) ?
    O4 Ca3 O6 . . 87.83(15) ?
    O9 Ca3 O6 . . 77.10(15) ?
    O3 Ca3 O6 1_455 . 130.11(16) ?
    O2 Ca3 O5 2_666 . 176.47(17) ?
    O4 Ca3 O5 . . 78.99(15) ?
    O9 Ca3 O5 . . 89.82(15) ?
    O3 Ca3 O5 1_455 . 68.49(15) ?
    O6 Ca3 O5 . . 61.88(15) ?
    Si2 O7 Si3 . . 148.7(4) ?
    Si2 O8 Si3 2_675 . 156.4(3) ?
_iucr_refine_instructions_details
;
TITL    K15Na5_7
REM     Startmodell nach 195185-ICSD in space group P -1
REM     Freie Verfeinerung liefert K 3.03 & Na 0.97 a.p.Zelle
REM     Daher Restaint mit 3 K pro Zelle
CELL    0.71073   5.6269   7.3728  11.8840   85.512   80.428   88.275
ZERR     2        0.0012   0.0016   0.0020    0.016    0.016    0.018
LATT    1
SFAC     Ca   K    O    Si      Na
UNIT       6  3.03   20    6     0.97
L.S.    10
FMAP     2
PLAN    10
SHEL 999 0.818
ACTA
BOND    $H
TEMP     23.00
EXYZ K1 Na1
EADP K1 Na1
EXYZ K2 Na2
EADP K2 Na2
SUMP 3 0.0001 2 1.000 3 1.000
WGHT    0.000000
EXTI    0.005078
FVAR       1.69032   0.72230   0.79926
SI1   4    0.750497    0.270001    0.421270    11.00000    0.00666    0.00437 =
         0.00809   -0.00062   -0.00166    0.00230
SI2   4    0.343598    0.819473    0.151688    11.00000    0.00513    0.00603 =
         0.00558    0.00071   -0.00034    0.00059
SI3   4    0.635276    0.746893   -0.090049    11.00000    0.00644    0.00566 =
         0.00641    0.00073   -0.00088    0.00140
CA1   1    0.793522    0.756027    0.375195    11.00000    0.00758    0.00841 =
         0.00763   -0.00090   -0.00190    0.00127
CA2   1    0.834926    0.532499    0.138747    11.00000    0.00919    0.00841 =
         0.00535   -0.00085   -0.00105    0.00053
CA3   1    0.274940    0.503912    0.339192    11.00000    0.01004    0.00670 =
         0.00968    0.00011   -0.00192    0.00112
K1    2    0.276066    0.039026    0.377866    21.00000    0.01687    0.01097 =
         0.01824   -0.00290   -0.00785   -0.00138
K2    2    0.833746    0.063016    0.151919    31.00000    0.00920    0.01923 =
         0.02581    0.00843   -0.00230    0.00092
NA1   5    0.276066    0.039026    0.377866   -21.00000    0.01687    0.01097 =
         0.01824   -0.00290   -0.00785   -0.00138
NA2   5    0.833746    0.063016    0.151919   -31.00000    0.00920    0.01923 =
         0.02581    0.00843   -0.00230    0.00092
O1    3    0.793161    0.067732    0.375480    11.00000    0.02959    0.00896 =
         0.00948   -0.00275   -0.00305    0.00303
O2    3    0.538428    0.694609    0.542456    11.00000    0.01097    0.01589 =
         0.01161    0.00189    0.00659    0.00531
O3    3    0.868672    0.430326    0.326878    11.00000    0.01352    0.01575 =
         0.00586    0.00239   -0.00174   -0.00082
O4    3    0.117276    0.717471    0.466210    11.00000    0.01863    0.01646 =
         0.00955   -0.00444   -0.01248    0.00665
O5    3    0.088674    0.738954    0.205370    11.00000    0.00793    0.01056 =
         0.00716    0.00133   -0.00153   -0.00022
O6    3    0.545120    0.752644    0.229511    11.00000    0.00667    0.00755 =
         0.01077   -0.00094   -0.00366   -0.00058
O7    3    0.422736    0.765173    0.020630    11.00000    0.01019    0.03248 =
         0.01242   -0.00502   -0.00119   -0.00053
O8    3    0.680630    0.956945   -0.146238    11.00000    0.01443    0.00597 =
         0.02853    0.00137   -0.00105   -0.00127
O9    3    0.471827    0.359605    0.179423    11.00000    0.00824    0.01467 =
         0.01173   -0.00470   -0.00311   -0.00086
O10   3    0.877848    0.669316   -0.050670    11.00000    0.01279    0.00912 =
         0.01304    0.00527   -0.00708    0.00018
HKLF 4
REM     K15Na5_7
REM R1 =  0.0477 for   1136 Fo > 4sig(Fo)  and  0.0978 for all   1803 data
REM    166 parameters refined using      0 restraints
END
WGHT      0.0000      0.0000
REM Highest difference peak  0.648,  deepest hole -0.704,  1-sigma level  0.174
Q1    1   1.0780  0.6670 -0.0216  11.00000  0.05    0.65
Q2    1   0.5568  0.9540 -0.1760  11.00000  0.05    0.64
Q3    1   0.8423  0.5138  0.2817  11.00000  0.05    0.63
Q4    1   0.1217  0.5823  0.5373  11.00000  0.05    0.60
Q5    1   0.0009  0.9256  0.4401  11.00000  0.05    0.60
Q6    1   0.4503  0.4721  0.1366  11.00000  0.05    0.59
Q7    1   0.9358 -0.0561  0.1174  11.00000  0.05    0.59
Q8    1   0.5436  0.5740  0.0060  11.00000  0.05    0.58
Q9    1   0.8295  0.8055  0.2610  11.00000  0.05    0.58
Q10   1   0.7610  0.9854 -0.2019  11.00000  0.05    0.58
;
