# Supplementary material for: Crystal structure of (K1.5Na0.5)Ca3Si3O10
Source: Acta Crystallogr E Crystallogr Commun. 2022 Jun 16;78(Pt 7):727–31. doi: 10.1107/S2056989022006193 (PMC9260351; doi:10.1107/S2056989022006193)
Supplement: Supplementary file 2 [file e-78-00727-Isup2.hkl]

#
# h,k,l, Fc-squared, Fo-squared, sigma(Fo-squared) and status flag
#
data_I
_publcif_datablock.id '{82eab04d-270d-4bf3-9fa5-e8594cd2e3b2}'

_shelx_title '    K1.5Na0.5Ca3Si3O10'
_shelx_refln_list_code          4
_shelx_F_calc_maximum      165.59
_exptl_crystal_F_000       432.24
_reflns_d_resolution_high  0.8181
 
loop_
 _symmetry_equiv_pos_as_xyz
 'x, y, z'
 '-x, -y, -z'
 
_cell_length_a     5.6269
_cell_length_b     7.3728
_cell_length_c    11.8840
_cell_angle_alpha  85.512
_cell_angle_beta   80.428
_cell_angle_gamma  88.275
 
_shelx_F_squared_multiplier     1.000
 
loop_
 _refln_index_h
 _refln_index_k
 _refln_index_l
 _refln_F_squared_calc
 _refln_F_squared_meas
 _refln_F_squared_sigma
 _refln_observed_status
   1   0   0      132.26      107.82     38.76 o
   2   0   0    11533.13    11149.45    428.53 o
   3   0   0     2331.51     2528.23    143.40 o
   4   0   0       11.63       35.12     46.73 o
   5   0   0        4.30      -40.61     55.62 o
   6   0   0      179.30      271.61     99.41 o
  -6   1   0      272.94      280.09    108.83 o
  -5   1   0       95.50      217.72     89.80 o
  -4   1   0      861.96      861.04     82.46 o
  -3   1   0      702.52      860.89    126.28 o
  -2   1   0     1363.07     1488.09    138.14 o
  -1   1   0      213.33      164.55     49.92 o
   1   1   0      176.37      178.24     41.39 o
   2   1   0        0.82      -37.32     37.32 o
   3   1   0      743.04      804.41     65.53 o
   4   1   0      737.35      767.58     88.53 o
   5   1   0       41.27      -36.30     66.67 o
   6   1   0        8.84       43.71     79.84 o
  -6   2   0      158.23      126.77     85.43 o
  -5   2   0        1.73      -69.25     69.25 o
  -4   2   0     1319.33     1351.77    128.16 o
  -3   2   0      620.05      603.71    115.90 o
  -2   2   0     4030.16     4349.16    262.92 o
  -1   2   0      294.26      332.49     71.19 o
   0   2   0      678.62      655.99     78.45 o
   1   2   0     4268.12     4081.55    136.73 o
   2   2   0     2254.51     2394.29     84.15 o
   3   2   0      230.74      138.20     82.72 o
   4   2   0      143.08      164.86     44.68 o
   5   2   0     1747.35     1802.99    152.49 o
   6   2   0      400.11      601.33    143.27 o
  -6   3   0     1356.53     1187.44    226.03 o
  -5   3   0      143.50      171.03     93.99 o
  -4   3   0     2067.00     2145.44    241.52 o
  -3   3   0      511.05      504.93     76.80 o
  -2   3   0      186.65      150.89     59.97 o
  -1   3   0      115.42      142.68     51.49 o
   0   3   0       17.74       62.09     37.38 o
   1   3   0       44.70       39.94     21.33 o
   2   3   0     1327.73     1315.50     76.12 o
   3   3   0       87.53       76.61     32.46 o
   4   3   0      615.68      703.01     70.25 o
   5   3   0      784.01      805.16    104.96 o
   6   3   0      143.11       28.26     56.70 o
  -5   4   0      214.79      212.82    101.74 o
  -4   4   0     2802.30     2424.55    273.80 o
  -3   4   0       54.99      -10.21     71.10 o
  -2   4   0    14405.21    15126.33    911.64 o
  -1   4   0       28.74        0.52     47.27 o
   0   4   0    15482.87    15680.42    429.74 o
   1   4   0        3.05       83.80     34.38 o
   2   4   0       19.35        1.80     24.45 o
   3   4   0      138.51      131.44     35.27 o
   4   4   0      563.08      549.53    109.48 o
   5   4   0        1.42      -23.37     60.46 o
   6   4   0        1.22        0.70     67.28 o
  -5   5   0      138.15       85.02     60.68 o
  -4   5   0       89.92       34.00     78.46 o
  -3   5   0       92.93      113.88     77.61 o
  -2   5   0      187.71      233.49     61.50 o
  -1   5   0       84.31      187.75     53.88 o
   0   5   0     1388.41     1373.68    111.06 o
   1   5   0     1875.38     1897.69    121.28 o
   2   5   0     2851.09     2932.44    170.60 o
   3   5   0     1224.93     1180.61     79.23 o
   4   5   0      241.20      170.53     60.06 o
   5   5   0      410.00      475.37    118.89 o
  -4   6   0      875.03      803.36    180.73 o
  -3   6   0       10.81       53.42     66.50 o
  -2   6   0       34.15       21.61     64.20 o
  -1   6   0        4.60       26.99     41.18 o
   0   6   0      703.51      765.32     96.27 o
   1   6   0      254.82      212.33     77.33 o
   2   6   0      306.20      263.08     45.55 o
   3   6   0     1982.23     1971.04    125.34 o
   4   6   0      351.97      314.39     72.94 o
   5   6   0     3334.54     3572.60    335.52 o
  -4   7   0       15.98      149.22    138.05 o
  -3   7   0        0.07       -5.53     52.77 o
  -2   7   0     1689.21     1494.61    223.28 o
  -1   7   0       24.00      -52.06     72.73 o
   0   7   0      613.06      628.93     84.56 o
   1   7   0        2.12       28.73     39.69 o
   2   7   0       35.08       31.75     41.79 o
   3   7   0      167.27      201.16     54.95 o
   4   7   0      128.08      137.06    111.62 o
  -2   8   0     1234.83     1204.87    225.90 o
  -1   8   0      612.56      481.72    131.13 o
   0   8   0      243.45      188.22     57.89 o
   1   8   0       26.16      -20.98     56.66 o
   2   8   0      256.11      237.62     57.25 o
   3   8   0       89.56       48.59     67.86 o
  -3  -8   1       27.30       31.50     42.07 o
  -2  -8   1      240.52      347.44     70.08 o
  -1  -8   1        1.63      -27.57     38.47 o
   0  -8   1       64.05      144.28     51.05 o
   1  -8   1      259.94      248.22    106.20 o
   2  -8   1       95.83      239.96    110.73 o
  -4  -7   1      655.60      709.77    102.51 o
  -3  -7   1      127.63       88.01     61.38 o
  -2  -7   1      384.57      389.98     65.70 o
  -1  -7   1        0.27      -25.05     38.15 o
   0  -7   1      102.80      122.36     35.89 o
   1  -7   1       18.59      -11.65     79.12 o
   2  -7   1      122.29       20.83     66.82 o
   3  -7   1       91.82      194.46     84.83 o
   4  -7   1      429.47      345.56    131.96 o
  -4  -6   1       46.06       47.69     41.69 o
  -3  -6   1     4122.32     4190.08    226.17 o
  -2  -6   1      142.15      144.45     38.62 o
  -1  -6   1    10816.74    10630.29    579.02 o
   0  -6   1     1286.18     1266.74    115.76 o
   1  -6   1     2820.09     2662.62    177.66 o
   2  -6   1     1696.61     1634.01    208.81 o
   3  -6   1       11.42       46.41     67.30 o
   4  -6   1      320.71      188.82    106.15 o
  -5  -5   1      297.12      281.23     84.03 o
  -4  -5   1      171.01      228.49     58.95 o
  -3  -5   1     1860.80     1707.86    109.40 o
  -2  -5   1      130.26      116.15     31.75 o
  -1  -5   1      756.51      847.56    118.98 o
   0  -5   1      652.56      592.96     71.51 o
   1  -5   1      552.59      569.96     77.71 o
   2  -5   1     1838.00     1895.69    146.30 o
   3  -5   1     2167.52     2097.58    244.43 o
   4  -5   1      610.18      444.66    116.31 o
   5  -5   1      162.50       -3.12     77.43 o
  -6  -4   1      221.50      269.90    106.78 o
  -5  -4   1      180.57      178.39     54.73 o
  -4  -4   1      193.15      199.02     37.57 o
  -3  -4   1        6.97      -35.49     36.71 o
  -2  -4   1       65.54       44.40     27.41 o
  -1  -4   1      210.03      216.46     45.38 o
   0  -4   1     2040.95     2138.86    181.40 o
   1  -4   1      420.12      479.25     65.64 o
   2  -4   1       26.94       56.40     41.55 o
   3  -4   1       44.11       18.89     61.54 o
   4  -4   1     4033.72     4045.71    353.43 o
   5  -4   1      174.04       69.04     76.73 o
   6  -4   1     3114.55     3180.72    379.21 o
  -6  -3   1       68.13       20.18     53.92 o
  -5  -3   1       94.28       48.75     62.82 o
  -4  -3   1       65.67       75.43     30.12 o
  -3  -3   1      209.01      203.47     44.51 o
  -2  -3   1        6.31       12.95     38.55 o
  -1  -3   1      325.90      348.00     37.33 o
   0  -3   1     2353.96     2689.33    119.96 o
   1  -3   1      492.32      563.91     64.39 o
   2  -3   1      355.47      333.60     61.41 o
   3  -3   1     1207.85     1126.37    110.93 o
   4  -3   1        4.14       48.51     68.05 o
   5  -3   1        2.21       86.03     70.49 o
   6  -3   1       48.66      -73.58     78.46 o
  -6  -2   1       15.04      -68.03     68.03 o
  -5  -2   1     3995.45     4034.62    224.52 o
  -4  -2   1      556.74      575.20     64.57 o
  -3  -2   1    14514.44    14675.55    376.99 o
  -2  -2   1     3375.48     3299.27    112.00 o
  -1  -2   1    13693.13    13409.89    323.51 o
   0  -2   1       94.97      102.83     26.53 o
   1  -2   1       82.33       84.87     35.75 o
   2  -2   1      396.37      480.65     95.92 o
   3  -2   1      134.48      123.04     62.43 o
   4  -2   1        6.23       -2.91     37.96 o
   5  -2   1      171.06      279.31    114.05 o
   6  -2   1      736.93      655.02    153.20 o
  -6  -1   1       11.52      -92.70     92.70 o
  -5  -1   1      462.49      439.12     94.25 o
  -4  -1   1       40.86       57.29     32.37 o
  -3  -1   1      506.81      545.68     52.98 o
  -2  -1   1      229.09      287.55     36.71 o
  -1  -1   1      623.53      692.45     47.41 o
   0  -1   1       95.63       82.34     21.39 o
   1  -1   1      256.29      323.30     64.03 o
   2  -1   1      273.65      245.06     65.44 o
   3  -1   1      157.32      137.68     71.06 o
   4  -1   1      125.62       72.77     48.84 o
   5  -1   1        0.03      104.81     90.36 o
   6  -1   1      126.06      111.03     68.84 o
  -6   0   1      401.63      425.01    133.43 o
  -5   0   1      521.77      535.59     91.95 o
  -4   0   1       47.39       41.56     37.45 o
  -3   0   1      146.23      180.43     36.81 o
  -2   0   1     1805.28     1720.92    101.49 o
  -1   0   1      277.29      286.94     36.99 o
   1   0   1      273.67      247.58     49.96 o
   2   0   1    20712.83    21600.27    715.33 o
   3   0   1        0.49      -63.62     63.62 o
   4   0   1    21597.93    23037.95    936.46 o
   5   0   1        0.98        5.22     69.82 o
   6   0   1     3072.99     2872.29    321.96 o
  -6   1   1        0.08      -46.34     69.90 o
  -5   1   1      456.31      443.60    130.77 o
  -4   1   1      311.52      260.67     52.18 o
  -3   1   1      488.49      552.99     71.31 o
  -2   1   1      202.09      233.10     70.39 o
  -1   1   1      154.71      127.40     56.69 o
   1   1   1      369.29      396.03     39.49 o
   2   1   1       27.45       11.99     31.98 o
   3   1   1        0.32       25.27     33.64 o
   4   1   1      981.16     1049.69    140.70 o
   5   1   1      460.76      523.54     87.91 o
   6   1   1       46.88       66.61     80.65 o
  -6   2   1        0.22       -2.36     79.24 o
  -5   2   1     5252.56     5213.14    422.91 o
  -4   2   1      567.42      666.72     75.42 o
  -3   2   1    10708.36    11741.50    542.76 o
  -2   2   1     1817.41     2062.46    177.02 o
  -1   2   1      253.72      254.40     75.24 o
   0   2   1        7.54       23.88     37.24 o
   1   2   1     2115.06     1915.48     77.91 o
   2   2   1     5251.64     5496.09    327.51 o
   3   2   1      338.56      346.95     58.60 o
   4   2   1       21.26        2.38     61.98 o
   5   2   1     2738.00     3130.62    291.31 o
   6   2   1      185.20      156.69     96.91 o
  -6   3   1       79.72      251.26    122.08 o
  -5   3   1       19.79       27.71     63.51 o
  -4   3   1     1577.53     1749.59    222.24 o
  -3   3   1     2423.34     2518.11    169.70 o
  -2   3   1     2466.84     2671.43    225.75 o
  -1   3   1       92.88        0.05     49.35 o
   0   3   1     7974.60     8543.97    375.24 o
   1   3   1       23.26      -14.57     29.15 o
   2   3   1      397.50      335.46     33.71 o
   3   3   1       34.62       -7.77     78.23 o
   4   3   1     1342.35     1291.25     98.05 o
   5   3   1        5.54      -54.69     54.69 o
   6   3   1       82.18       40.81     65.81 o
  -5   4   1       49.55       -8.74     85.38 o
  -4   4   1      247.50      294.00    115.13 o
  -3   4   1      269.13      343.33    159.36 o
  -2   4   1     1340.70     1366.54    118.91 o
  -1   4   1        0.79       22.24     39.07 o
   0   4   1    10029.05    10380.83    332.51 o
   1   4   1       94.14      130.82     32.81 o
   2   4   1    11617.52    11509.92    347.05 o
   3   4   1      163.16       85.23     70.78 o
   4   4   1     7982.41     8178.56    312.96 o
   5   4   1       20.29       37.51     51.48 o
   6   4   1        0.24      -28.20     64.52 o
  -5   5   1      999.26      914.63    202.09 o
  -4   5   1      562.91      573.75    144.22 o
  -3   5   1       93.34       51.43     72.12 o
  -2   5   1        0.91      -44.39     44.39 o
  -1   5   1        9.85       19.22     39.16 o
   0   5   1      177.13      246.61     58.25 o
   1   5   1      594.56      656.54    101.82 o
   2   5   1     1249.18     1217.10     87.22 o
   3   5   1      750.12      744.38     62.17 o
   4   5   1      288.08      276.09     90.74 o
   5   5   1      824.05      747.89    157.52 o
  -4   6   1       11.07      -92.59     92.59 o
  -3   6   1      213.21      260.08     99.64 o
  -2   6   1      221.33      164.74     83.55 o
  -1   6   1      181.56      224.06     59.32 o
   0   6   1      317.00      246.85     63.06 o
   1   6   1       27.34       22.11     41.83 o
   2   6   1       94.06       81.08     38.46 o
   3   6   1       56.35       87.16     43.02 o
   4   6   1       94.79      131.04     52.00 o
   5   6   1       27.50       99.80     79.16 o
  -4   7   1     1871.18     1711.89    279.82 o
  -3   7   1     1309.38     1401.69    228.58 o
  -2   7   1     1496.90     1379.49    213.20 o
  -1   7   1      388.90      267.40     96.79 o
   0   7   1      209.77       90.59     52.54 o
   1   7   1       20.83      -23.18     62.80 o
   2   7   1     2602.63     2798.97    175.26 o
   3   7   1      106.38      219.58     90.01 o
   4   7   1      543.13      695.96    153.35 o
  -2   8   1     2307.06     2801.06    331.04 o
  -1   8   1      185.41      160.76     70.50 o
   0   8   1     1327.72     1413.53    126.93 o
   1   8   1      196.42      249.48     85.58 o
   2   8   1     1517.90     1501.72    135.08 o
   3   8   1       86.20      164.53     79.97 o
  -2  -8   2      387.98      306.27     84.21 o
  -1  -8   2      442.69      559.86     89.01 o
   0  -8   2      149.04      101.36     73.85 o
   1  -8   2       36.55       32.89     73.94 o
   2  -8   2      157.60       21.90     62.74 o
  -3  -7   2      181.84      137.14     51.62 o
  -2  -7   2      423.70      356.10     53.20 o
  -1  -7   2      367.45      382.73     59.40 o
   0  -7   2      575.68      591.19     66.78 o
   1  -7   2      240.38      332.94    101.47 o
   2  -7   2       20.10      -26.99     64.86 o
   3  -7   2      151.71      102.46     59.18 o
   4  -7   2       81.40      -51.05     93.42 o
  -4  -6   2       49.95       19.78     59.10 o
  -3  -6   2      283.10      341.12     52.68 o
  -2  -6   2        9.24       -5.74     25.91 o
  -1  -6   2      534.07      566.17     76.67 o
   0  -6   2      131.99       45.93     77.26 o
   1  -6   2     5692.05     5943.75    305.04 o
   2  -6   2      657.75      582.45     89.10 o
   3  -6   2     7486.27     7187.70    486.85 o
   4  -6   2      319.85      510.34    135.97 o
  -5  -5   2      222.20      138.37     76.99 o
  -4  -5   2      434.38      493.49     84.30 o
  -3  -5   2      270.20      239.24     43.34 o
  -2  -5   2      240.70      156.18     83.57 o
  -1  -5   2      738.06      644.73     75.36 o
   0  -5   2       77.34       69.81     35.07 o
   1  -5   2     2099.74     2067.28    191.01 o
   2  -5   2       43.88       40.00     74.76 o
   3  -5   2      496.51      595.33    135.65 o
   4  -5   2       80.56      166.51    100.19 o
   5  -5   2      830.18     1083.78    210.52 o
  -5  -4   2      121.93      144.59     48.21 o
  -4  -4   2     1885.32     1846.51    114.09 o
  -3  -4   2      265.91      279.75    160.77 o
  -2  -4   2       89.96       57.68     19.79 o
  -1  -4   2        5.37       60.83     38.89 o
   0  -4   2     1263.81     1268.25     89.29 o
   1  -4   2        6.20       34.14     33.25 o
   2  -4   2      311.16      333.47     60.74 o
   3  -4   2       57.99       19.26     90.11 o
   4  -4   2     2740.88     2678.84    282.40 o
   5  -4   2      228.78       43.07     70.46 o
   6  -4   2        2.10       33.37     68.59 o
  -6  -3   2       68.78       84.81     68.19 o
  -5  -3   2      646.91      649.97    128.30 o
  -4  -3   2      157.46      157.40     38.79 o
  -3  -3   2        5.76       38.33     21.32 o
  -2  -3   2      547.28      518.38     55.95 o
  -1  -3   2       14.75       -1.31     18.91 o
   0  -3   2       13.93        1.06     23.81 o
   1  -3   2      152.35      130.14     34.35 o
   2  -3   2        7.61       59.74     82.42 o
   3  -3   2      251.09      236.19     56.37 o
   4  -3   2        3.49       40.14     57.91 o
   5  -3   2      733.31      803.33    164.15 o
   6  -3   2       39.90       -7.96     67.00 o
  -6  -2   2       14.67       22.14     89.55 o
  -5  -2   2      291.61      352.06     64.07 o
  -4  -2   2       29.94       28.83     55.52 o
  -3  -2   2      650.59      673.25     54.62 o
  -2  -2   2      199.76      206.38     29.01 o
  -1  -2   2    11866.70    11504.56    283.56 o
   0  -2   2     3375.49     3326.73    105.42 o
   1  -2   2    27418.71    27057.10    587.06 o
   2  -2   2      915.37      955.30     87.66 o
   3  -2   2     5558.57     5604.83    474.17 o
   4  -2   2      320.83      377.58     74.01 o
   5  -2   2        7.22       -3.22     69.45 o
   6  -2   2      615.26      607.77    161.30 o
  -6  -1   2        2.65       17.34     82.08 o
  -5  -1   2      902.14      877.37    103.02 o
  -4  -1   2      141.79      193.10     80.94 o
  -3  -1   2     1518.68     1483.32     84.46 o
  -2  -1   2      968.45     1088.21     58.75 o
  -1  -1   2      960.92      994.22     37.88 o
   0  -1   2      160.79      166.85     29.20 o
   1  -1   2      327.62      305.80     59.02 o
   2  -1   2      220.29      291.59     77.37 o
   3  -1   2        2.55      -29.96     45.59 o
   4  -1   2       80.11       72.48     42.46 o
   5  -1   2        5.06       -9.45     79.19 o
   6  -1   2       77.19      154.81     91.09 o
  -6   0   2      730.16      472.64    130.42 o
  -5   0   2       15.74      -12.85     34.54 o
  -4   0   2       26.15      -24.81     32.12 o
  -3   0   2      487.62      523.70     66.89 o
  -2   0   2      831.49      865.18     59.31 o
  -1   0   2       67.45       60.86     43.74 o
   0   0   2      117.66      118.63     17.81 o
   1   0   2      475.41      466.01     68.18 o
   2   0   2     1831.43     1643.20    142.74 o
   3   0   2      258.40      357.12     81.89 o
   4   0   2      149.47      102.10     42.56 o
   5   0   2      203.25      133.41     79.27 o
   6   0   2     2996.38     2916.54    312.45 o
  -6   1   2       31.18      -38.85     52.02 o
  -5   1   2     2549.87     2144.30    256.23 o
  -4   1   2     1398.78     1469.88    122.96 o
  -3   1   2      315.77      332.07     62.33 o
  -2   1   2       41.55      -17.79     33.58 o
  -1   1   2      209.85      195.17     79.49 o
   0   1   2        0.22        6.60     12.32 o
   1   1   2     1744.55     1760.99    134.06 o
   2   1   2        0.63      -28.63     51.78 o
   3   1   2      709.11      665.43    103.36 o
   4   1   2        2.80       74.24     38.04 o
   5   1   2        3.84      -19.14     62.37 o
   6   1   2      770.60      658.44    159.09 o
  -6   2   2       82.16      233.43    115.34 o
  -5   2   2      114.49      121.84     81.16 o
  -4   2   2      314.03      328.74     56.40 o
  -3   2   2     4649.29     4771.98    221.71 o
  -2   2   2      281.60      267.27     51.27 o
  -1   2   2    24220.38    25504.12    831.04 o
   0   2   2     3133.05     3008.55    189.73 o
   1   2   2    11578.44    10976.63    336.10 o
   2   2   2     2041.43     2162.58    111.38 o
   3   2   2       10.37       69.15     37.23 o
   4   2   2        3.95       58.53     33.58 o
   5   2   2      263.67      231.03     92.27 o
   6   2   2       10.09       27.08     62.29 o
  -6   3   2      196.12      152.18     97.43 o
  -5   3   2      825.10      768.50    164.88 o
  -4   3   2      873.38      965.68    116.68 o
  -3   3   2      554.66      644.73     87.20 o
  -2   3   2      216.66      226.09     77.21 o
  -1   3   2     2597.27     3370.84    229.22 o
   0   3   2     4494.45     4563.16    261.59 o
   1   3   2      201.98      194.41     29.25 o
   2   3   2     5445.09     5329.69    193.30 o
   3   3   2       36.83       15.66     25.49 o
   4   3   2      232.56      230.40     46.79 o
   5   3   2       73.68       96.20     78.55 o
   6   3   2      479.17      526.82    137.23 o
  -5   4   2        9.63      -14.90     63.92 o
  -4   4   2      332.07      263.87    107.90 o
  -3   4   2      699.29      820.79    105.74 o
  -2   4   2        7.46      -23.14     42.87 o
  -1   4   2      762.11      735.95    121.38 o
   0   4   2      844.61      941.78    127.73 o
   1   4   2      445.35      452.48     46.56 o
   2   4   2       16.68      -21.28     21.28 o
   3   4   2       53.48       25.23     27.26 o
   4   4   2     4036.53     4118.04    189.86 o
   5   4   2       46.05      158.71     84.66 o
   6   4   2     4792.97     4890.33    428.62 o
  -5   5   2     1400.86     1277.19    240.17 o
  -4   5   2      730.50      616.62    165.50 o
  -3   5   2       75.98       58.64     57.82 o
  -2   5   2        0.16       15.94     48.22 o
  -1   5   2     1494.56     1493.12    130.41 o
   0   5   2       56.83       92.71     49.59 o
   1   5   2      122.93      116.39     26.68 o
   2   5   2       58.83       49.17     27.21 o
   3   5   2      250.71      237.84     61.43 o
   4   5   2      439.85      367.18     76.09 o
   5   5   2       15.92        2.26     57.70 o
  -4   6   2       50.38      -22.44     79.33 o
  -3   6   2     1233.50     1398.13    222.40 o
  -2   6   2      601.66      597.46    145.87 o
  -1   6   2     1416.71     1488.37    203.21 o
   0   6   2      832.84     1014.61    187.48 o
   1   6   2     1234.31     1238.85     83.27 o
   2   6   2      146.81      189.60     39.24 o
   3   6   2        3.33       31.29     64.64 o
   4   6   2       33.22       36.55     41.95 o
   5   6   2       42.29       25.13     56.35 o
  -3   7   2      388.77      456.77    142.55 o
  -2   7   2      997.68     1152.94    200.92 o
  -1   7   2      384.37      344.37    118.00 o
   0   7   2     3814.73     3974.60    194.89 o
   1   7   2     1643.55     1683.33    117.77 o
   2   7   2     1150.42     1189.04    148.84 o
   3   7   2      160.35      186.17     94.13 o
   4   7   2        0.24       51.46     58.20 o
  -2   8   2      115.56      -52.65     77.61 o
  -1   8   2        0.60      -69.71     92.01 o
   0   8   2      146.53      187.85     98.99 o
   1   8   2      146.17      160.25     79.30 o
   2   8   2      751.46      749.91    168.96 o
   3   8   2       99.87       87.57     55.81 o
  -2  -8   3     3124.95     3419.90    221.62 o
  -1  -8   3      872.63      705.58    179.69 o
   0  -8   3     2843.89     2315.81    258.19 o
   1  -8   3      385.14      446.44    119.54 o
   2  -8   3      742.54      593.98    155.06 o
  -3  -7   3      414.88      339.87     74.31 o
  -2  -7   3     1194.98     1180.07     97.35 o
  -1  -7   3      226.32      173.45     41.58 o
   0  -7   3      296.16      254.65     48.35 o
   1  -7   3       77.65       23.18     34.95 o
   2  -7   3      503.39      599.53    134.07 o
   3  -7   3      585.37      621.81    147.00 o
   4  -7   3      585.94      644.85    166.76 o
  -4  -6   3       74.84       25.59     37.99 o
  -3  -6   3      132.70      121.10     39.34 o
  -2  -6   3        7.23       21.33     21.37 o
  -1  -6   3       53.96       70.25     31.01 o
   0  -6   3       19.35       20.12     26.10 o
   1  -6   3      590.22      633.35    135.55 o
   2  -6   3      562.87      663.99    136.15 o
   3  -6   3      243.18      226.69    101.32 o
   4  -6   3       28.08       19.35     64.09 o
  -5  -5   3      171.55      192.08    116.31 o
  -4  -5   3        5.94       34.80     36.87 o
  -3  -5   3        3.32       -7.94     22.81 o
  -2  -5   3       76.57       91.09     43.92 o
  -1  -5   3       46.21       84.33     42.66 o
   0  -5   3      703.56      803.06     76.57 o
   1  -5   3      362.38      431.13     77.56 o
   2  -5   3      433.46      467.70     69.64 o
   3  -5   3       62.05      163.85     87.32 o
   4  -5   3      242.52      178.47     92.96 o
   5  -5   3      305.13      253.82    107.16 o
  -5  -4   3        2.55       34.53     39.94 o
  -4  -4   3     3918.52     3762.99    340.47 o
  -3  -4   3      598.78      614.19     65.41 o
  -2  -4   3    18432.73    18318.32    580.08 o
  -1  -4   3     3057.76     3120.56    117.75 o
   0  -4   3     6290.46     6184.18    206.45 o
   1  -4   3      243.53      229.21     43.07 o
   2  -4   3     1431.83     1544.99    129.31 o
   3  -4   3      381.24      536.70     84.86 o
   4  -4   3       13.90       39.43     53.06 o
   5  -4   3        0.67      112.53     75.70 o
   6  -4   3      225.57      209.55    116.31 o
  -5  -3   3       34.07       70.89     35.27 o
  -4  -3   3      305.43      382.31    120.06 o
  -3  -3   3       62.53       98.26     25.30 o
  -2  -3   3      172.85      188.90     39.87 o
  -1  -3   3     5191.12     5108.92    156.98 o
   0  -3   3      533.07      538.67     45.95 o
   1  -3   3       92.94       29.59     31.35 o
   2  -3   3     4216.16     4199.05    203.96 o
   3  -3   3       60.34       86.99     49.03 o
   4  -3   3      169.39      149.69     80.57 o
   5  -3   3      733.61      584.96    140.04 o
   6  -3   3      464.05      296.87    138.10 o
  -6  -2   3      205.59      406.25    134.12 o
  -5  -2   3       74.00      134.66     73.28 o
  -4  -2   3     1796.87     1721.61    129.54 o
  -3  -2   3      188.43      177.58     29.95 o
  -2  -2   3        1.88       17.75     18.26 o
  -1  -2   3     1510.48     1330.02     70.51 o
   0  -2   3      655.53      695.06     48.01 o
   1  -2   3       28.10       42.14     28.88 o
   2  -2   3      506.58      550.28     69.14 o
   3  -2   3    10004.96    10456.08    359.26 o
   4  -2   3        5.97      105.49     55.72 o
   5  -2   3     8440.27     8570.68    551.31 o
   6  -2   3      578.78      494.75    149.22 o
  -6  -1   3      798.98      909.75    185.90 o
  -5  -1   3      266.10      193.85     55.68 o
  -4  -1   3        0.55        7.57     33.55 o
  -3  -1   3       17.78       39.95     55.22 o
  -2  -1   3      152.83      179.24     35.64 o
  -1  -1   3     2046.64     2081.35     86.51 o
   0  -1   3      583.72      584.60     44.03 o
   1  -1   3       17.93       25.88     28.41 o
   2  -1   3     4966.88     5375.39    291.87 o
   3  -1   3      146.49      189.29     67.42 o
   4  -1   3      181.32       78.87     47.96 o
   5  -1   3      280.46      157.91     93.13 o
   6  -1   3       33.98       78.46     89.67 o
  -6   0   3     3210.89     2890.26    324.97 o
  -5   0   3      131.10       77.10     49.57 o
  -4   0   3     5169.45     5191.16    326.66 o
  -3   0   3     3354.50     3315.86    166.57 o
  -2   0   3    10589.52    10648.61    244.46 o
  -1   0   3       10.61       15.03     22.12 o
   0   0   3      662.81      667.64     32.03 o
   1   0   3      144.82      128.38     48.24 o
   2   0   3      459.16      390.05     86.62 o
   3   0   3      317.30      294.11     77.81 o
   4   0   3      244.37      199.38     49.50 o
   5   0   3       73.90       49.10     78.53 o
   6   0   3      733.88      602.39    165.36 o
  -6   1   3      422.85      517.23    142.81 o
  -5   1   3       56.23       54.60     66.44 o
  -4   1   3      508.99      503.95     63.20 o
  -3   1   3     3534.45     3508.19    147.32 o
  -2   1   3     1298.75     1291.33     78.98 o
  -1   1   3     5072.54     4534.49    139.76 o
   0   1   3     4916.58     5112.20    145.59 o
   1   1   3     1482.76     1498.86    128.34 o
   2   1   3        2.69       96.48     69.30 o
   3   1   3       95.07      147.02     51.82 o
   4   1   3      222.06      260.02     58.55 o
   5   1   3     1497.37     1575.49    213.58 o
   6   1   3        3.40      104.64     77.40 o
  -6   2   3      883.58      930.06    195.31 o
  -5   2   3      433.66      378.87    123.68 o
  -4   2   3      358.39      418.38     79.60 o
  -3   2   3        2.59      -26.21     28.04 o
  -2   2   3      646.06      578.82     68.58 o
  -1   2   3      366.78      295.81     44.90 o
   0   2   3      120.72      118.38     19.64 o
   1   2   3     6103.28     5420.25    276.52 o
   2   2   3       16.89      -18.34     28.32 o
   3   2   3    12112.65    11939.48    550.99 o
   4   2   3      192.76      160.47     42.90 o
   5   2   3     4464.25     4459.77    367.62 o
   6   2   3      592.31      573.74    155.64 o
  -6   3   3        8.05      -12.73     70.32 o
  -5   3   3       33.68       47.67     78.53 o
  -4   3   3     1315.63     1568.43    216.96 o
  -3   3   3      673.45      734.61     75.12 o
  -2   3   3        0.97       -4.14     33.42 o
  -1   3   3      407.96      370.59     51.01 o
   0   3   3       12.33       25.13     51.40 o
   1   3   3       60.28       47.79     43.77 o
   2   3   3     1038.80      962.23     73.48 o
   3   3   3       51.61       11.33     28.91 o
   4   3   3      896.17      903.83     93.35 o
   5   3   3       16.94      -57.90     68.96 o
   6   3   3      782.63      904.16    192.36 o
  -5   4   3      264.25      245.69     92.18 o
  -4   4   3      446.96      317.62    118.58 o
  -3   4   3     1841.29     1829.52    147.37 o
  -2   4   3      108.99       97.25     47.77 o
  -1   4   3      140.98      100.66     53.73 o
   0   4   3     1237.89     1552.09    172.39 o
   1   4   3     1541.96     1909.80    187.95 o
   2   4   3       41.01        2.81     24.55 o
   3   4   3       23.83       -6.98     28.43 o
   4   4   3     1139.37     1051.48    107.62 o
   5   4   3      179.29      220.86    110.49 o
   6   4   3       53.62      184.73    104.75 o
  -5   5   3     1526.72     1813.25    280.90 o
  -4   5   3      508.50      333.15    120.78 o
  -3   5   3     7003.94     7075.67    318.56 o
  -2   5   3     1398.76     1402.64    139.37 o
  -1   5   3     3087.09     3183.72    231.60 o
   0   5   3      956.72      897.56     98.83 o
   1   5   3      746.81      805.37     52.14 o
   2   5   3       77.90       42.04     46.13 o
   3   5   3     1146.28     1234.37    105.03 o
   4   5   3      143.36      140.64     47.08 o
   5   5   3       28.56       49.47     62.84 o
  -4   6   3        0.31     -108.93    108.93 o
  -3   6   3      459.11      458.02    138.42 o
  -2   6   3     1253.55     1384.63    209.50 o
  -1   6   3     2115.67     2227.71    250.75 o
   0   6   3      106.53      103.34     29.38 o
   1   6   3     2530.62     2631.84    115.16 o
   2   6   3      906.96      844.81    155.06 o
   3   6   3     2129.01     1969.99    238.20 o
   4   6   3      665.85      648.00    141.39 o
   5   6   3      162.34       97.74     61.57 o
  -3   7   3      149.03      176.64     96.15 o
  -2   7   3        1.20       73.66     90.71 o
  -1   7   3      199.64      191.48     91.06 o
   0   7   3        9.90        9.46     51.98 o
   1   7   3       11.93       -1.79     29.97 o
   2   7   3     1691.22     1814.41    243.48 o
   3   7   3      377.93      293.42    106.88 o
   4   7   3     1433.93     1570.68    241.37 o
  -2   8   3      150.12       75.72     70.96 o
  -1   8   3       50.63      122.78     83.47 o
   0   8   3       10.65       65.94     80.41 o
   1   8   3      180.28      105.04     75.09 o
   2   8   3        8.32      -94.97     94.97 o
   3   8   3       24.06      -43.02     57.38 o
  -1  -8   4      179.21      130.66     48.06 o
   0  -8   4       46.30      118.24     86.33 o
   1  -8   4      377.73      356.97    109.15 o
   2  -8   4     2891.00     2800.71    306.26 o
  -3  -7   4      497.47      371.53    131.68 o
  -2  -7   4      720.14      639.03     89.68 o
  -1  -7   4       29.12      -23.52     26.15 o
   0  -7   4      671.39      698.58     99.01 o
   1  -7   4      965.76     1021.71    109.77 o
   2  -7   4      461.79      328.92     98.32 o
   3  -7   4        4.05       49.56     95.02 o
  -4  -6   4     1254.89     1000.63    218.89 o
  -3  -6   4      562.11      478.60     99.53 o
  -2  -6   4      227.63      202.91     45.57 o
  -1  -6   4       28.02        3.12     29.67 o
   0  -6   4        1.78      -21.04     36.23 o
   1  -6   4       85.85      101.78     39.15 o
   2  -6   4      325.31      217.72     92.48 o
   3  -6   4      250.52      190.10     89.21 o
   4  -6   4      118.72      309.62    119.21 o
  -4  -5   4       76.20       19.58     28.85 o
  -3  -5   4       11.46       -2.40     20.28 o
  -2  -5   4       30.45       16.88     20.67 o
  -1  -5   4       61.30       43.74     22.30 o
   0  -5   4       45.11       20.27     21.96 o
   1  -5   4       27.37       31.04     36.01 o
   2  -5   4      223.17      193.56     49.73 o
   3  -5   4      852.03      892.44    155.60 o
   4  -5   4        1.49       77.84     65.54 o
   5  -5   4      250.29      272.53    121.72 o
  -5  -4   4        2.12       -7.47     55.39 o
  -4  -4   4      587.07      725.09    161.12 o
  -3  -4   4       74.16       60.98     26.48 o
  -2  -4   4       23.24       16.17     17.86 o
  -1  -4   4      905.22      930.25     57.82 o
   0  -4   4     7932.64     7628.83    224.25 o
   1  -4   4     1022.85      999.94     81.50 o
   2  -4   4    18967.69    19518.06   1467.57 o
   3  -4   4      896.32      966.63    120.63 o
   4  -4   4     2824.72     2590.89    274.58 o
   5  -4   4     1001.74     1059.78    203.24 o
  -4  -3   4      886.46     1034.69     78.07 o
  -3  -3   4      170.47      131.33     42.02 o
  -2  -3   4      889.75      835.37     63.23 o
  -1  -3   4      304.79      279.20     27.95 o
   0  -3   4       29.70       20.72     37.37 o
   1  -3   4     1666.10     1746.71    100.32 o
   2  -3   4       14.71        8.63     32.65 o
   3  -3   4      210.47       54.84     47.72 o
   4  -3   4      274.60      275.40    103.13 o
   5  -3   4       44.57       72.86     80.67 o
   6  -3   4       98.08       83.40     90.19 o
  -6  -2   4      483.72      407.10    114.07 o
  -5  -2   4     1193.65     1155.25    114.41 o
  -4  -2   4      757.94      733.45     71.09 o
  -3  -2   4      791.38      934.83     87.54 o
  -2  -2   4      577.03      581.45     49.11 o
  -1  -2   4     2307.64     2199.88     93.24 o
   0  -2   4     5531.57     6045.75    227.10 o
   1  -2   4     1780.73     1733.72     90.58 o
   2  -2   4      133.37      150.87     41.39 o
   3  -2   4     2546.30     2701.67    204.34 o
   4  -2   4        7.32       29.93     48.22 o
   5  -2   4       36.38      -11.77     71.66 o
   6  -2   4      312.84      256.37    106.13 o
  -6  -1   4      762.78      788.60    168.24 o
  -5  -1   4       50.69      -51.23     93.06 o
  -4  -1   4     5007.72     4742.63    216.95 o
  -3  -1   4      517.13      484.43     53.74 o
  -2  -1   4     2155.76     2095.43     81.71 o
  -1  -1   4      878.53      975.28    107.60 o
   0  -1   4       18.24       27.59     15.12 o
   1  -1   4     1025.69     1056.11     73.61 o
   2  -1   4      144.44      140.98     48.62 o
   3  -1   4      398.03      432.28     69.99 o
   4  -1   4      278.08      279.99    112.30 o
   5  -1   4       19.55       33.76     65.92 o
   6  -1   4       90.23      300.43    126.82 o
  -6   0   4      417.89      348.35    126.75 o
  -5   0   4      112.11       13.10     37.06 o
  -4   0   4      282.48      282.78    152.59 o
  -3   0   4      618.51      676.37     64.29 o
  -2   0   4    12573.99    12448.87    245.77 o
  -1   0   4      653.05      565.03     38.48 o
   0   0   4    20985.84    20835.70    363.69 o
   1   0   4     4223.76     4090.93    149.39 o
   2   0   4    15758.96    17020.82    623.42 o
   3   0   4     1760.12     1884.12    184.86 o
   4   0   4       23.52      -26.36     37.71 o
   5   0   4      473.35      348.42    118.26 o
   6   0   4      907.18      858.76    180.40 o
  -6   1   4      568.30      507.42    158.80 o
  -5   1   4        6.73      -57.91     57.91 o
  -4   1   4      920.18     1049.82    261.96 o
  -3   1   4       42.85       82.61     33.94 o
  -2   1   4      147.33      132.73     28.30 o
  -1   1   4     3531.53     3724.88    103.97 o
   0   1   4     1494.38     1563.78     59.14 o
   1   1   4     1199.31     1002.29    102.11 o
   2   1   4        3.97       21.00     46.45 o
   3   1   4     3728.28     4132.67    281.75 o
   4   1   4     2669.23     2698.41    180.59 o
   5   1   4      287.45      374.90    118.97 o
   6   1   4        0.06      129.27     97.40 o
  -6   2   4       13.73       34.68     72.43 o
  -5   2   4        1.38       13.09     52.77 o
  -4   2   4      692.87      609.73     94.95 o
  -3   2   4      189.02      158.97     97.78 o
  -2   2   4     1048.24     1086.24     92.76 o
  -1   2   4     2714.57     2603.67    150.80 o
   0   2   4     3559.84     3854.89    156.12 o
   1   2   4       40.69       63.22     48.78 o
   2   2   4     1933.87     1937.10    180.27 o
   3   2   4        2.98       73.10     56.82 o
   4   2   4      141.34      117.45     40.80 o
   5   2   4     2912.64     3224.02    319.05 o
   6   2   4       33.64       57.68     59.92 o
  -5   3   4      791.12      937.51    191.21 o
  -4   3   4     2559.04     2466.99    274.41 o
  -3   3   4      216.37      206.84     43.20 o
  -2   3   4      915.65      919.64     73.96 o
  -1   3   4      214.61      244.53     70.05 o
   0   3   4     2096.11     2214.32    184.55 o
   1   3   4       56.21       20.69     52.81 o
   2   3   4      698.58      688.94    123.51 o
   3   3   4      246.70      278.03     72.20 o
   4   3   4      286.13      273.46     51.21 o
   5   3   4      784.50      797.23    112.57 o
   6   3   4      183.15      266.35    121.12 o
  -5   4   4       16.09      -17.71    107.44 o
  -4   4   4     2684.13     2665.62    303.63 o
  -3   4   4      393.32      412.72     73.56 o
  -2   4   4     3093.19     2959.49    211.82 o
  -1   4   4      479.17      493.41     56.01 o
   0   4   4      356.30      310.84     83.97 o
   1   4   4     3822.12     4054.13    295.48 o
   2   4   4     1225.66     1237.77     70.33 o
   3   4   4       88.05       46.31     29.27 o
   4   4   4     1052.63      952.86    104.89 o
   5   4   4      133.54       70.27     48.70 o
   6   4   4       10.52      -28.81     64.74 o
  -5   5   4      353.55      488.89    148.27 o
  -4   5   4      116.88      182.27    102.69 o
  -3   5   4      284.11      297.48     77.38 o
  -2   5   4      659.21      568.46     77.89 o
  -1   5   4     4334.56     4468.50    164.49 o
   0   5   4       33.33       51.33     52.31 o
   1   5   4     8537.86     9179.66    760.60 o
   2   5   4     2094.43     2284.87    326.94 o
   3   5   4     1129.69      975.22    133.92 o
   4   5   4      993.14     1117.03    114.66 o
   5   5   4       39.10       18.88     72.48 o
  -4   6   4      337.91      568.62    156.32 o
  -3   6   4      369.54      340.32     70.76 o
  -2   6   4     1412.77     1360.31    121.04 o
  -1   6   4      279.41      299.84     47.55 o
   0   6   4      235.51      231.26     17.56 o
   1   6   4      752.20      838.27    141.86 o
   2   6   4     2969.21     2804.42    284.00 o
   3   6   4     2009.98     1920.27    242.56 o
   4   6   4       42.22       18.83     68.53 o
   5   6   4     1879.20     1653.41    259.26 o
  -3   7   4        0.04      129.71     86.29 o
  -2   7   4      678.88      478.37    145.26 o
  -1   7   4       87.34       77.66     24.43 o
   0   7   4      636.74      613.11     58.41 o
   1   7   4       62.02      -28.88     69.53 o
   2   7   4      159.29      111.65     76.74 o
   3   7   4       67.88      -43.59     75.94 o
   4   7   4       29.44       30.98     57.04 o
  -2   8   4      137.15       70.01     78.30 o
  -1   8   4      896.73      928.27    201.57 o
   0   8   4        6.54       50.27     71.55 o
   1   8   4      534.37      765.55    174.32 o
   2   8   4      106.31      145.40     89.72 o
   3   8   4        0.72      -46.64     67.41 o
  -1  -8   5      152.77      101.77     99.55 o
   0  -8   5      198.96       73.67     82.60 o
  -2  -7   5       63.62      -70.32     70.32 o
  -1  -7   5       83.06       81.59     37.45 o
   0  -7   5       11.75      -41.02    109.46 o
   1  -7   5       64.37       54.19     30.02 o
   2  -7   5       32.85      104.53     72.29 o
   3  -7   5       19.41       -4.56     50.93 o
  -3  -6   5     2966.00     2892.77    324.03 o
  -2  -6   5     1532.13     1644.95    147.54 o
  -1  -6   5     3997.63     4140.59    289.62 o
   0  -6   5     3025.34     2998.23    342.44 o
   1  -6   5     1819.25     1939.99    111.97 o
   2  -6   5      788.50      723.24    127.85 o
   3  -6   5      109.24      128.12     75.89 o
   4  -6   5      761.96      953.09    179.63 o
  -4  -5   5      563.11      513.00    146.39 o
  -3  -5   5      239.83      221.71     34.35 o
  -2  -5   5      554.10      601.53     50.27 o
  -1  -5   5       14.07       11.57     15.34 o
   0  -5   5        5.95       24.90     25.86 o
   1  -5   5        0.46        0.79     55.18 o
   2  -5   5       76.11       48.04     34.53 o
   3  -5   5        1.08       -1.14     55.89 o
   4  -5   5        3.62       23.16     67.00 o
   5  -5   5        6.51       28.96     61.27 o
  -5  -4   5      490.45      462.21     95.11 o
  -4  -4   5       14.85       59.44     84.37 o
  -3  -4   5       61.78       84.37     25.94 o
  -2  -4   5     1808.19     1879.17     78.73 o
  -1  -4   5       15.89       13.44     16.77 o
   0  -4   5     1328.42     1305.54     60.87 o
   1  -4   5       64.32       80.66     49.43 o
   2  -4   5        6.24       21.16     37.18 o
   3  -4   5     1215.28     1248.23    156.33 o
   4  -4   5     4396.43     4199.87    346.57 o
   5  -4   5      513.65      389.33    133.06 o
  -5  -3   5      300.83      369.06     79.60 o
  -4  -3   5        0.36      -22.81     22.81 o
  -3  -3   5       32.98        0.39     60.56 o
  -2  -3   5      799.42      759.30    135.18 o
  -1  -3   5        0.50        7.80      8.35 o
   0  -3   5      457.97      449.05     59.17 o
   1  -3   5        7.92       19.05     62.75 o
   2  -3   5       78.94       61.56     36.63 o
   3  -3   5       53.40      -10.27     37.36 o
   4  -3   5       87.19        5.52     58.75 o
   5  -3   5      124.96      218.22    117.14 o
   6  -3   5       84.00      -72.35     82.41 o
  -5  -2   5     1512.43     1620.07    202.09 o
  -4  -2   5     2008.80     2076.92    115.76 o
  -3  -2   5     5515.75     5789.74    157.06 o
  -2  -2   5     2889.15     3074.48    150.51 o
   0  -2   5     3904.57     3925.23    165.45 o
   1  -2   5      152.77      122.31     28.96 o
   2  -2   5        0.21        7.46     26.10 o
   3  -2   5      860.08      880.43     78.96 o
   4  -2   5       63.72      -63.42     80.15 o
   5  -2   5      398.50      313.78    117.63 o
   6  -2   5        2.68      287.16    119.51 o
  -5  -1   5      360.62      281.71     82.16 o
  -4  -1   5      224.93      214.24     41.47 o
  -3  -1   5        0.69       16.85     28.70 o
  -2  -1   5     6035.10     6363.16    245.24 o
  -1  -1   5      103.27      122.82     22.85 o
   0  -1   5     4878.84     4769.42    128.83 o
   1  -1   5       11.47       43.41     29.13 o
   2  -1   5     1509.13     1591.80    109.74 o
   3  -1   5      227.10      199.15    104.18 o
   4  -1   5       16.35       -8.14     74.24 o
   5  -1   5       78.76      -36.60     91.59 o
   6  -1   5       10.18     -103.04    103.04 o
  -5   0   5      871.31      869.39    104.57 o
  -4   0   5      638.78      612.21     78.66 o
  -3   0   5      325.95      263.13     59.87 o
  -2   0   5     5197.33     5223.00    140.44 o
  -1   0   5      142.08      121.05     22.80 o
   0   0   5     1766.02     1838.43     70.38 o
   1   0   5      568.22      584.54     57.04 o
   2   0   5    14292.69    14143.76    398.79 o
   3   0   5     3937.42     4132.40    351.50 o
   4   0   5    12759.61    13245.92    694.54 o
   5   0   5     1904.62     1965.55    246.86 o
   6   0   5     1551.96     1581.90    252.60 o
  -5   1   5      112.48       94.49     56.13 o
  -4   1   5      251.54      196.74    125.34 o
  -3   1   5     1745.11     1776.54    124.83 o
  -2   1   5      279.37      241.36     35.05 o
  -1   1   5       29.15       52.60     25.04 o
   0   1   5      334.86      387.02     33.02 o
   1   1   5     1215.22     1259.19     87.87 o
   2   1   5      427.13      483.45     77.87 o
   3   1   5      265.94      324.05     89.50 o
   4   1   5      499.24      517.51     81.55 o
   5   1   5     1642.04     1695.17    234.87 o
   6   1   5        2.36      -14.17     58.86 o
  -5   2   5      562.80      643.70    147.83 o
  -4   2   5      881.07      845.63    103.89 o
  -3   2   5      114.51      138.94     42.32 o
  -2   2   5      300.41      309.84     55.11 o
  -1   2   5      111.68      143.50     26.01 o
   0   2   5       33.74       43.86     24.80 o
   1   2   5      196.19      241.81     53.14 o
   2   2   5     1146.09     1162.18    144.69 o
   3   2   5        2.37      -49.21     49.21 o
   4   2   5       42.32       77.51     45.84 o
   5   2   5      576.79      814.21    167.08 o
   6   2   5        4.26       68.25     78.99 o
  -5   3   5       19.29      -75.48     75.48 o
  -4   3   5     3602.68     3496.61    333.34 o
  -3   3   5       60.97       91.86     70.10 o
  -2   3   5     9346.79     9342.24    269.32 o
  -1   3   5      869.82      811.48     61.55 o
   0   3   5     6450.85     6715.55    363.67 o
   1   3   5      780.51      921.87    130.49 o
   2   3   5      422.66      447.06     44.96 o
   3   3   5      393.47      393.11     50.99 o
   4   3   5      271.69      212.72     55.92 o
   5   3   5        8.98       47.28     45.37 o
   6   3   5      174.14      163.73     96.58 o
  -5   4   5      252.76      315.53    120.35 o
  -4   4   5      223.77      112.72     80.15 o
  -3   4   5       76.15       93.15     47.03 o
  -2   4   5     1090.85      998.72     82.99 o
  -1   4   5      172.67      145.04     30.13 o
   0   4   5     4017.76     4335.39    310.49 o
   1   4   5      542.62      623.17    117.68 o
   2   4   5     4047.39     4060.06    248.93 o
   3   4   5     1513.08     1604.74    116.06 o
   4   4   5     1147.13     1126.19    111.96 o
   5   4   5     1179.09     1378.50    146.06 o
   6   4   5       59.54        9.35     75.57 o
  -4   5   5       32.54      -17.36     67.47 o
  -3   5   5      570.68      541.27     86.00 o
  -2   5   5      110.37      104.51     42.85 o
  -1   5   5      567.78      536.18     71.53 o
   0   5   5      501.55      575.81    142.69 o
   1   5   5        0.54       -7.13     49.10 o
   2   5   5        5.96      -29.43     35.80 o
   3   5   5     2993.65     2977.25    152.42 o
   4   5   5      365.02      355.28     66.92 o
   5   5   5     3077.19     2758.76    321.62 o
  -4   6   5      328.87      447.90    166.69 o
  -3   6   5        0.77        0.32     70.39 o
  -2   6   5       51.03       45.56     27.98 o
  -1   6   5      713.36      681.81     67.13 o
   0   6   5      279.26      205.49     85.26 o
   1   6   5       34.90       75.16     65.79 o
   2   6   5       79.57      219.02     95.11 o
   3   6   5        0.51      -73.23     73.23 o
   4   6   5       38.71      -42.77     86.74 o
   5   6   5      386.55      334.95    144.37 o
  -3   7   5      245.96       34.92     81.00 o
  -2   7   5     3017.95     3234.68    372.36 o
  -1   7   5      219.56      353.49    127.38 o
   0   7   5       89.32      158.20     84.02 o
   1   7   5       27.51      -89.27     89.27 o
   2   7   5       50.24       39.47     65.00 o
   3   7   5      192.44      147.00     89.40 o
   4   7   5      114.43      -32.82     66.50 o
  -1   8   5      224.43      358.59    136.22 o
   0   8   5      486.71      372.18    136.08 o
   1   8   5      637.50      569.67    152.08 o
   2   8   5        3.44     -110.29    110.29 o
  -2  -7   6        0.24       21.06     57.17 o
  -1  -7   6      141.39      237.97    121.60 o
   0  -7   6      196.66      235.56    114.23 o
   1  -7   6      143.70      179.00     65.83 o
   2  -7   6        4.99       52.51     59.80 o
   3  -7   6       72.10      -34.07     57.15 o
  -3  -6   6      550.29      343.72    129.10 o
  -2  -6   6        0.29       97.67     71.53 o
  -1  -6   6       11.52       60.48     27.94 o
   0  -6   6     1050.85     1157.80     82.32 o
   1  -6   6     5421.54     5422.02    240.14 o
   2  -6   6     1457.56     1562.48    182.07 o
   3  -6   6     4440.34     4914.14    373.02 o
   4  -6   6     2871.56     2804.43    316.56 o
  -4  -5   6      142.81       -6.13     76.62 o
  -3  -5   6      981.67      770.44    180.53 o
  -2  -5   6       18.29       16.70     13.73 o
  -1  -5   6      235.65      263.42     26.36 o
   0  -5   6      559.22      589.10     88.73 o
   1  -5   6       47.35       18.65     25.47 o
   2  -5   6      265.11      238.86     56.83 o
   3  -5   6      126.29       96.03     66.18 o
   4  -5   6       38.37       19.43     54.74 o
   5  -5   6       98.77       47.92     71.90 o
  -4  -4   6      148.11      167.13     69.99 o
  -3  -4   6        9.35        9.93     16.20 o
  -2  -4   6      156.67      146.54     28.48 o
  -1  -4   6      263.30      263.65     23.97 o
   0  -4   6      156.00      215.58     48.22 o
   1  -4   6      617.15      660.70     62.60 o
   2  -4   6     1788.84     1748.78    125.42 o
   3  -4   6        0.73       71.50     44.77 o
   4  -4   6      528.46      609.57    136.03 o
   5  -4   6       84.72      113.22     77.00 o
  -5  -3   6      912.16      804.56    118.89 o
  -4  -3   6      382.14      582.21     87.17 o
  -3  -3   6     3389.74     3431.61    175.99 o
  -2  -3   6     1130.53     1109.93     50.82 o
  -1  -3   6       34.86       84.00     66.21 o
   0  -3   6      197.19      220.11     37.74 o
   1  -3   6      143.65      151.05     32.47 o
   2  -3   6      121.51      101.03     35.12 o
   3  -3   6        1.94       81.15     52.04 o
   4  -3   6       21.58      -43.04     74.65 o
   5  -3   6       57.94      186.40     90.68 o
   6  -3   6       10.12      151.05     91.43 o
  -5  -2   6      350.07      247.96     84.07 o
  -4  -2   6      144.68      153.27     32.46 o
  -3  -2   6       62.97      -21.71     31.41 o
  -2  -2   6     1274.76     1172.43     77.90 o
   0  -2   6     4517.94     4392.66    176.25 o
   1  -2   6     8116.45     7836.08    225.63 o
   2  -2   6     3323.19     3474.51    173.38 o
   3  -2   6     1355.16     1304.64    121.57 o
   4  -2   6     2901.54     2712.92    192.94 o
   5  -2   6      110.36       53.22     68.38 o
   6  -2   6      211.41      205.95    107.19 o
  -5  -1   6      337.84      343.73    109.37 o
  -4  -1   6      203.64      210.69     43.33 o
  -3  -1   6     1977.37     2047.24    103.41 o
  -2  -1   6      502.36      477.83     29.42 o
  -1  -1   6      152.07      135.84     23.05 o
   0  -1   6     2197.89     2171.49     61.28 o
   1  -1   6       40.78       86.04     31.92 o
   2  -1   6     2122.51     1849.72    121.23 o
   3  -1   6       51.48      114.31     53.86 o
   4  -1   6     2162.92     2246.96    275.89 o
   5  -1   6       51.16       52.15     70.02 o
   6  -1   6      312.66      335.39    142.50 o
  -5   0   6      188.81      255.56     89.16 o
  -4   0   6       21.11       57.32     71.15 o
  -3   0   6      188.07      166.42     39.01 o
  -2   0   6       98.35      102.44     24.90 o
  -1   0   6      518.81      542.93     35.41 o
   0   0   6     3048.08     3053.55     99.77 o
   1   0   6        4.33       14.19     27.27 o
   2   0   6     2143.26     2123.04    129.11 o
   3   0   6      358.82      389.77     70.46 o
   4   0   6      392.53      458.44     81.64 o
   5   0   6      128.42      281.62    121.56 o
   6   0   6     2668.13     2792.92    335.45 o
  -5   1   6     4367.95     4545.28    386.32 o
  -4   1   6        8.33       57.58    102.31 o
  -3   1   6     2258.36     2246.37    106.65 o
  -2   1   6      233.68      250.49     44.15 o
  -1   1   6     2053.08     2013.82     81.51 o
   0   1   6       49.83       53.38     23.51 o
   1   1   6      551.39      555.20     52.46 o
   2   1   6       44.01       47.76     54.46 o
   3   1   6      924.55      925.44     96.90 o
   4   1   6       81.34      124.18     60.59 o
   5   1   6      179.08       98.47     73.43 o
   6   1   6      258.84      164.31    120.61 o
  -5   2   6        0.90       61.18     80.84 o
  -4   2   6      279.61      280.30    102.99 o
  -3   2   6     1550.01     1567.96    134.03 o
  -2   2   6      339.07      265.31     43.00 o
  -1   2   6     3231.99     2956.82    117.75 o
   0   2   6     5563.34     5369.84    212.37 o
   1   2   6      651.01      592.47     71.44 o
   2   2   6     3387.45     3490.30    183.43 o
   3   2   6       86.52       -4.34     76.39 o
   4   2   6      114.44      119.12     86.33 o
   5   2   6       43.55       -4.43     71.85 o
   6   2   6       54.03      -66.82     75.20 o
  -5   3   6      256.26      307.40    116.92 o
  -4   3   6        0.37       17.12     57.80 o
  -3   3   6      545.48      676.25     86.69 o
  -2   3   6       78.06       69.30     36.94 o
  -1   3   6       32.10       17.12     30.15 o
   0   3   6     9767.25     9973.58    396.57 o
   1   3   6       55.48       41.20     15.49 o
   2   3   6    10451.60    10588.87    370.93 o
   3   3   6      369.07      385.41     77.23 o
   4   3   6     1782.71     1699.78    141.87 o
   5   3   6        0.19      -25.01     53.86 o
   6   3   6       26.58      164.18     89.85 o
  -4   4   6      444.85      470.57    130.63 o
  -3   4   6      174.05      179.83     61.71 o
  -2   4   6      804.53      840.94     79.13 o
  -1   4   6      408.64      373.79     44.69 o
   0   4   6        9.20      -12.27     37.24 o
   1   4   6       10.42       -4.00     49.98 o
   2   4   6      528.72      514.76     81.13 o
   3   4   6        4.98      -29.03     29.03 o
   4   4   6     1934.20     1811.57    220.63 o
   5   4   6       50.60       10.74     41.91 o
   6   4   6     1092.44      983.37    219.10 o
  -4   5   6       14.89      117.07     98.81 o
  -3   5   6      105.90       70.68     36.86 o
  -2   5   6      163.10      172.84     63.56 o
  -1   5   6      740.56      795.42    142.65 o
   0   5   6      296.21      220.79     68.72 o
   1   5   6        2.45      -10.77     39.97 o
   2   5   6      276.33      258.99     99.39 o
   3   5   6      408.20      367.93     47.25 o
   4   5   6      611.79      635.68    148.67 o
   5   5   6        3.68     -124.91    124.91 o
  -3   6   6        2.06      -20.84     54.83 o
  -2   6   6      283.20      300.20    116.96 o
  -1   6   6        9.66       -1.82     57.38 o
   0   6   6     1559.88     1455.50    214.33 o
   1   6   6      120.26       47.18     58.94 o
   2   6   6      667.98      628.19    142.53 o
   3   6   6       85.90       54.87     66.10 o
   4   6   6        0.43       62.99     94.08 o
  -2   7   6     1891.63     1883.20    289.56 o
  -1   7   6       26.98      144.06    112.52 o
   0   7   6     6305.23     6352.49    485.55 o
   1   7   6       46.91      139.80     85.94 o
   2   7   6     2345.72     2694.12    309.76 o
   3   7   6        0.79       20.94     68.02 o
   4   7   6       51.48      -16.27     78.65 o
  -1   8   6       17.83       99.05     82.42 o
   1   8   6      288.87      376.32    126.54 o
   2   8   6      507.86      715.27    183.05 o
  -1  -7   7      969.77     1066.25    208.29 o
   0  -7   7       21.10       10.82     67.65 o
  -3  -6   7       75.31      -41.07     77.86 o
  -2  -6   7      158.30      329.52    140.14 o
  -1  -6   7      718.67      840.29    181.59 o
   0  -6   7       61.75       22.58     34.29 o
   1  -6   7     1107.09     1170.35     98.18 o
   2  -6   7       70.59       93.19     52.59 o
   3  -6   7      218.91      214.27     69.48 o
  -3  -5   7        1.32      -42.92     77.07 o
  -2  -5   7      247.23      239.53    111.83 o
  -1  -5   7        1.16        0.82     10.49 o
   0  -5   7       70.23       48.59     46.16 o
   1  -5   7       14.37       24.75     27.37 o
   2  -5   7      214.56      214.26     50.07 o
   3  -5   7      255.19      414.54    110.68 o
   4  -5   7      204.59      271.69     99.76 o
  -4  -4   7     1168.93     1227.22    229.13 o
  -3  -4   7     1233.91     1338.92     91.38 o
  -2  -4   7     4023.10     4163.88    364.01 o
  -1  -4   7     1168.28     1071.12    173.08 o
   0  -4   7      537.10      513.72     59.34 o
   1  -4   7     1596.29     1622.38     96.61 o
   2  -4   7      859.95      963.41     92.08 o
   3  -4   7       93.24      138.99     43.10 o
   4  -4   7      449.55      583.63    129.22 o
   5  -4   7       53.03      122.88     77.77 o
  -4  -3   7        4.55      -21.79     62.61 o
  -3  -3   7     1465.10     1538.95    106.96 o
  -2  -3   7      970.70      939.24    160.27 o
  -1  -3   7     3234.44     3240.42    287.65 o
   0  -3   7        3.54       38.48     22.80 o
   1  -3   7     2925.40     3023.21    125.47 o
   2  -3   7      402.52      278.81     47.35 o
   3  -3   7      743.32      747.48     91.88 o
   4  -3   7       45.17       10.79     59.65 o
   5  -3   7       24.08       91.45     79.58 o
  -5  -2   7       23.51       48.79     39.61 o
  -4  -2   7      427.84      435.41     73.62 o
  -3  -2   7     1082.02     1194.70    100.63 o
  -2  -2   7       45.16       57.97     44.63 o
  -1  -2   7     1018.24     1066.64    161.67 o
   0  -2   7       37.61       13.82     27.45 o
   1  -2   7     1239.94     1234.24     73.92 o
   2  -2   7      864.13      873.30     87.99 o
   3  -2   7     1218.85     1297.05    122.77 o
   4  -2   7     2731.18     2721.36    290.63 o
   5  -2   7     3470.21     3534.60    346.54 o
   6  -2   7      515.34      468.22    153.41 o
  -5  -1   7      339.87      259.53     91.71 o
  -4  -1   7        5.56       37.50     32.93 o
  -3  -1   7      136.66      140.04     44.94 o
  -2  -1   7      178.24      174.73     34.64 o
  -1  -1   7      267.21      416.14    107.26 o
   0  -1   7       82.86       81.77     16.91 o
   1  -1   7      694.06      683.78     64.63 o
   2  -1   7      573.39      627.55     73.13 o
   3  -1   7      507.85      473.13     97.45 o
   4  -1   7      814.87      806.03    169.18 o
   5  -1   7       91.84       92.85    105.52 o
   6  -1   7      571.29      591.79    169.28 o
  -5   0   7      798.99      945.97    168.96 o
  -4   0   7     1029.08      981.32     92.26 o
  -3   0   7      308.76      378.07     58.04 o
  -2   0   7        8.50       17.53     19.10 o
  -1   0   7     1250.86     1205.54     73.29 o
   0   0   7        6.73       15.10     17.96 o
   1   0   7     1045.59      950.65     60.82 o
   2   0   7      162.31      164.94     44.25 o
   3   0   7      168.41      175.56     54.59 o
   4   0   7        4.08       18.66     77.28 o
   5   0   7       91.10        2.41     77.73 o
   6   0   7     1290.94     1270.59    234.07 o
  -5   1   7      511.53      291.86    111.24 o
  -4   1   7      175.82      192.37     68.44 o
  -3   1   7     5697.21     5773.26    184.04 o
  -2   1   7      231.70      237.81     44.79 o
  -1   1   7     7394.99     6987.54    200.11 o
   0   1   7       36.12       41.07     22.28 o
   1   1   7     4606.31     4388.98    151.12 o
   2   1   7     1244.48     1297.35    109.00 o
   3   1   7      616.24      692.98    109.29 o
   4   1   7      673.74      501.36    122.36 o
   5   1   7       14.99       41.66     74.95 o
   6   1   7      100.57      -73.96     85.30 o
  -5   2   7      412.54      497.95    141.93 o
  -4   2   7       88.86       55.53     87.52 o
  -3   2   7     2264.99     2218.34    134.13 o
  -2   2   7       28.65       45.13     28.88 o
  -1   2   7      821.11      804.87     63.98 o
   0   2   7     1996.49     2075.57     98.05 o
   1   2   7     3539.40     3399.02    270.27 o
   2   2   7     1821.80     1995.62    203.24 o
   3   2   7     1431.47     1514.72    421.64 o
   4   2   7     3415.72     3389.65    313.51 o
   5   2   7      137.91      151.80     96.85 o
   6   2   7      666.34      494.84    142.36 o
  -5   3   7        1.40      -12.73     60.39 o
  -4   3   7      524.25      493.87    140.40 o
  -3   3   7       37.02       62.51     83.69 o
  -2   3   7      220.97      259.57     52.45 o
  -1   3   7      149.64      112.11     29.12 o
   0   3   7      552.81      526.10     44.80 o
   1   3   7      589.11      566.92     45.00 o
   2   3   7      398.88      453.49     74.31 o
   3   3   7      243.86      261.25     66.84 o
   4   3   7     7068.89     7819.90    512.94 o
   5   3   7        7.55       14.42     40.04 o
   6   3   7     1414.23     1363.94    246.31 o
  -4   4   7       55.98      142.57    118.14 o
  -3   4   7      414.75      357.76     70.34 o
  -2   4   7      529.72      443.06    151.05 o
  -1   4   7      744.86      737.13     65.15 o
   0   4   7      154.22      161.12     45.66 o
   1   4   7      407.67      409.38     74.84 o
   2   4   7       11.61       26.06     40.28 o
   3   4   7      197.23      162.64     41.96 o
   4   4   7       22.56      115.90     43.80 o
   5   4   7      142.77      117.40    103.38 o
  -4   5   7       22.88      163.32     97.69 o
  -3   5   7     3651.05     3596.74    225.65 o
  -2   5   7       45.78       28.54     50.54 o
  -1   5   7     3012.80     3130.88    150.60 o
   0   5   7      262.78      261.35     99.95 o
   1   5   7       74.33      -29.87     57.40 o
   2   5   7        0.52       93.70     90.77 o
   3   5   7      247.33      264.26     38.90 o
   4   5   7       46.15      196.21    109.38 o
   5   5   7        9.98      -64.00     64.00 o
  -3   6   7       34.27      138.84    109.20 o
  -2   6   7      500.24      479.34    143.26 o
  -1   6   7      446.17      540.90    144.12 o
   0   6   7      300.69      206.82     90.89 o
   1   6   7       16.35      -37.34     73.05 o
   2   6   7      708.36      563.55    145.78 o
   3   6   7        8.81       79.67     85.60 o
   4   6   7     1807.55     1875.50    269.64 o
  -2   7   7      264.76      355.82    133.39 o
  -1   7   7       25.49      132.92    102.72 o
   0   7   7      246.24      155.10     97.05 o
   1   7   7      156.78      266.69    114.88 o
   2   7   7     1950.50     1967.43    270.19 o
   3   7   7       47.53       90.73     59.10 o
   0   8   7      181.39      344.31    138.08 o
   1   8   7      231.47      261.28    118.86 o
   0  -7   8      484.55      504.93    167.57 o
  -2  -6   8      175.61      105.10    102.57 o
  -1  -6   8      453.65      301.66    124.19 o
   0  -6   8        6.72       20.16    101.85 o
  -3  -5   8      195.52      203.80    114.55 o
  -2  -5   8     1209.12     1226.27    215.90 o
  -1  -5   8        5.16      -68.68     68.68 o
   0  -5   8      490.97      539.11     69.42 o
   1  -5   8        9.94       10.38     17.89 o
   2  -5   8        0.95       -5.92     42.80 o
   3  -5   8        3.69       20.61     42.51 o
   4  -5   8       93.58      103.42     69.53 o
  -3  -4   8       74.78      199.95     99.21 o
  -2  -4   8       16.47       65.89     67.02 o
  -1  -4   8      461.97      424.61    121.87 o
   0  -4   8     4714.16     5216.52    340.49 o
   1  -4   8     2511.43     2543.71    113.10 o
   2  -4   8     2859.02     2850.66    159.28 o
   3  -4   8     2962.62     3154.01    262.12 o
   4  -4   8      229.27      402.76    114.49 o
   5  -4   8      481.39      305.39    114.54 o
  -4  -3   8      248.86      290.68    139.09 o
  -3  -3   8        3.60      -12.99     15.27 o
  -2  -3   8      116.16      194.10     95.77 o
  -1  -3   8       14.68       -4.10     55.74 o
   0  -3   8       15.07        4.41     25.36 o
   1  -3   8     1792.20     1829.58     88.08 o
   2  -3   8     1199.65     1200.31     97.83 o
   3  -3   8     4704.39     4962.08    342.33 o
   4  -3   8      171.83      134.23     77.58 o
   5  -3   8      485.27      567.72    145.99 o
  -4  -2   8        8.18        5.26     27.34 o
  -3  -2   8       95.19       90.22     34.13 o
  -2  -2   8       68.22       46.43     68.26 o
  -1  -2   8       54.39       63.08     65.99 o
   0  -2   8      606.20      641.05     50.77 o
   1  -2   8      626.64      715.12     56.73 o
   2  -2   8      346.48      280.54     54.07 o
   3  -2   8      839.50      854.68    140.87 o
   4  -2   8      105.21      -18.80     68.30 o
   5  -2   8        0.30      -52.86     52.86 o
  -4  -1   8     2851.66     3070.04    204.10 o
  -3  -1   8       53.30       13.08     28.93 o
  -2  -1   8     2731.57     2745.78    140.87 o
  -1  -1   8      407.58      630.80    121.27 o
   0  -1   8      781.66      726.44     42.53 o
   1  -1   8      381.05      367.88     47.82 o
   2  -1   8      373.50      325.78     57.42 o
   3  -1   8      712.38      701.01     92.55 o
   4  -1   8      118.03      117.14     85.70 o
   5  -1   8      539.82      543.87    162.75 o
   6  -1   8      110.17      255.95    132.90 o
  -5   0   8      397.75      304.10    110.67 o
  -4   0   8      120.50       30.74     57.40 o
  -3   0   8        5.32       -0.52     47.05 o
  -2   0   8     3279.98     3257.83     93.85 o
  -1   0   8     1318.01     1327.17     77.10 o
   0   0   8     1044.15      931.57     59.15 o
   1   0   8     2563.50     2391.39    103.27 o
   2   0   8       81.98       33.67     33.45 o
   3   0   8     1142.06     1204.65    116.31 o
   4   0   8       18.67       99.15     72.43 o
   5   0   8      617.40      757.30    174.58 o
   6   0   8      257.54      474.67    166.60 o
  -5   1   8      149.68       42.61     49.67 o
  -4   1   8        2.44      -50.66     62.30 o
  -3   1   8       22.71      -35.75     46.57 o
  -2   1   8       56.47       79.16     34.72 o
  -1   1   8      268.40      259.85     36.66 o
   0   1   8     1140.80     1144.98     72.37 o
   1   1   8     9475.12     9075.33    298.10 o
   2   1   8      161.14      166.63     51.03 o
   3   1   8     7354.18     7447.04    447.43 o
   4   1   8      164.78      321.44    111.03 o
   5   1   8      584.89      655.56    165.15 o
   6   1   8       13.23      229.85    131.76 o
  -4   2   8      181.33      222.44     82.64 o
  -3   2   8      794.34      814.00    101.52 o
  -2   2   8      571.12      590.23     54.12 o
  -1   2   8      472.39      450.82     55.77 o
   0   2   8      475.81      513.15     52.86 o
   1   2   8      285.72      223.78     40.39 o
   2   2   8       46.66       35.39     28.11 o
   3   2   8       94.40       60.76     50.77 o
   4   2   8      497.16      730.01    149.59 o
   5   2   8     1379.93     1585.70    251.43 o
   6   2   8      113.22       67.75     82.03 o
  -4   3   8     1291.75     1323.87    209.17 o
  -3   3   8        0.10       18.85     42.28 o
  -2   3   8      137.52      136.34     44.67 o
  -1   3   8      236.07      230.35     92.26 o
   0   3   8      470.83      476.77     44.72 o
   1   3   8      518.19      571.30     51.44 o
   2   3   8       30.08      -12.34     48.39 o
   3   3   8       66.08       11.46     66.48 o
   4   3   8       62.09       85.69     86.66 o
   5   3   8      204.33      154.05     77.89 o
  -4   4   8      782.44      854.40    176.50 o
  -3   4   8      274.60      131.60     50.62 o
  -2   4   8       96.55       42.26     27.41 o
  -1   4   8     2919.88     3124.34    412.59 o
   0   4   8      354.23      349.35     58.30 o
   1   4   8     1280.70     1358.95    129.21 o
   2   4   8     1550.08     1447.91    202.40 o
   3   4   8      207.53      195.78     96.91 o
   4   4   8      107.95       92.02    166.56 o
   5   4   8       36.53      -73.42     73.42 o
  -3   5   8      197.09      131.56     88.52 o
  -2   5   8      131.60      159.05     54.15 o
  -1   5   8     5226.83     5419.81    419.16 o
   0   5   8        7.17       60.69     50.40 o
   1   5   8     9258.26     9026.99    540.65 o
   2   5   8       61.84      219.71    100.59 o
   3   5   8     1129.11     1053.41    190.63 o
   4   5   8        1.56       48.40     89.04 o
   5   5   8       10.51       50.58     80.99 o
  -3   6   8     1046.34     1197.07    226.56 o
  -2   6   8      231.57      135.57     87.03 o
  -1   6   8        8.83       59.31     73.40 o
   0   6   8      277.31      241.17     72.49 o
   1   6   8       27.99       23.66     57.70 o
   2   6   8      518.59      402.04    134.94 o
   3   6   8      738.30     1062.79    207.13 o
   4   6   8      653.73      727.49    183.89 o
  -1   7   8       14.00       16.46     64.14 o
   0   7   8       38.90      111.47     80.44 o
   1   7   8       80.89      171.51     98.61 o
   2   7   8      163.04       17.63     80.37 o
   3   7   8       46.96       11.97     62.59 o
  -1  -6   9     1285.21     1294.20    240.14 o
   0  -6   9      835.72      641.83    175.84 o
  -2  -5   9      541.50      453.76    149.61 o
  -1  -5   9      876.78      639.65    163.41 o
   0  -5   9     1775.99     1802.63    256.54 o
   1  -5   9       91.74       81.74     37.23 o
   2  -5   9      703.76      566.87    108.58 o
   3  -5   9       40.39        5.00     44.09 o
   4  -5   9      315.85      218.10     77.58 o
  -3  -4   9      260.27      265.91    123.49 o
  -2  -4   9     1098.82     1192.08    211.41 o
  -1  -4   9      185.42      196.14    115.08 o
   0  -4   9     3316.70     3371.01    129.87 o
   1  -4   9       19.31       45.47     42.52 o
   2  -4   9      162.70      190.69     43.54 o
   3  -4   9      241.89      270.37     77.96 o
   4  -4   9     2110.17     1939.76    233.96 o
  -3  -3   9      211.84      279.94    134.77 o
  -2  -3   9      261.61      269.38    111.38 o
  -1  -3   9      235.71      140.40     97.07 o
   0  -3   9      552.62      606.78    133.97 o
   1  -3   9      285.90      277.44     19.55 o
   2  -3   9       36.93       52.75     27.42 o
   3  -3   9       23.23       23.11     32.70 o
   4  -3   9      230.60      287.72    100.88 o
   5  -3   9      591.08      732.26    159.32 o
  -4  -2   9      731.31      803.39    200.85 o
  -3  -2   9      449.88      519.21     57.62 o
  -2  -2   9     3100.01     3039.11    309.33 o
  -1  -2   9        4.21       86.39     82.67 o
   0  -2   9      347.42      273.30    114.58 o
   1  -2   9     1550.48     1650.78     65.73 o
   2  -2   9       27.24       14.38     26.87 o
   3  -2   9       12.65       -6.74     36.59 o
   4  -2   9      205.63      120.02     78.14 o
   5  -2   9      427.09      405.05    104.48 o
  -4  -1   9       97.11       49.34     95.77 o
  -3  -1   9      336.31      402.39     87.68 o
  -2  -1   9     5120.57     5139.13    364.16 o
  -1  -1   9     1074.68      770.11    140.15 o
   0  -1   9     9218.34     9382.74    209.32 o
   1  -1   9       43.48       39.86     33.04 o
   2  -1   9     1467.60     1461.23    118.34 o
   3  -1   9        0.99       14.80     49.56 o
   4  -1   9       15.15       25.90     70.27 o
   5  -1   9       42.96       -1.33     88.07 o
  -4   0   9     1325.39     1411.51    142.72 o
  -3   0   9       10.66        6.34     34.77 o
  -2   0   9      258.04      242.10     26.69 o
  -1   0   9      228.09      251.01     33.79 o
   0   0   9       91.86      107.54     23.99 o
   1   0   9       18.78       28.90     22.10 o
   2   0   9     2979.91     3215.38    178.92 o
   3   0   9      645.32      663.80     90.10 o
   4   0   9     1411.47     1316.74    210.33 o
   5   0   9     1750.10     2158.85    284.83 o
   6   0   9       36.44       88.78     77.99 o
  -4   1   9       25.06        2.23     45.55 o
  -3   1   9      175.98      182.11     52.71 o
  -2   1   9      253.14      238.97     44.28 o
  -1   1   9      279.93      275.39     38.93 o
   0   1   9       10.17       15.28     22.05 o
   1   1   9      256.36      180.26     42.46 o
   2   1   9     2343.88     2127.54    119.74 o
   3   1   9      216.41      200.57     56.60 o
   4   1   9      502.93      624.89    150.41 o
   5   1   9     2135.38     2448.33    302.80 o
  -4   2   9      310.64      364.15    111.27 o
  -3   2   9      503.98      446.23     78.34 o
  -2   2   9      342.45      336.44     46.04 o
  -1   2   9       30.54       77.60     24.69 o
   0   2   9      376.31      369.59     68.92 o
   1   2   9      117.78      136.67     34.55 o
   2   2   9       68.89      100.76     44.21 o
   3   2   9      260.71      237.83     87.50 o
   4   2   9      202.38      317.23    122.40 o
   5   2   9        7.98      -20.56     69.39 o
  -4   3   9     1850.48     1920.71    253.17 o
  -3   3   9      390.77      334.77    106.69 o
  -2   3   9     7135.54     7417.89    259.58 o
  -1   3   9      648.09      653.37     58.04 o
   0   3   9     4684.95     4905.05    211.20 o
   1   3   9       73.87       66.01     25.06 o
   2   3   9        8.49      102.34    150.92 o
   3   3   9      118.72       47.90     54.82 o
   4   3   9       24.34      108.99     75.67 o
   5   3   9        4.30       84.09     87.46 o
  -3   4   9       41.91       23.64     54.51 o
  -2   4   9      491.94      451.51     72.64 o
  -1   4   9      692.48      733.52    141.51 o
   0   4   9      334.78      471.56    122.83 o
   1   4   9        1.44       28.18     73.80 o
   2   4   9      337.34      219.74     95.43 o
   3   4   9      765.39      676.88    131.11 o
   4   4   9      287.00      321.72    135.41 o
   5   4   9     1869.02     1955.52    290.11 o
  -3   5   9        9.05      -75.00     88.97 o
  -2   5   9        6.90       36.20     79.74 o
  -1   5   9        0.10      -23.29     62.24 o
   0   5   9        0.34      -63.90     66.55 o
   1   5   9      714.87      700.34    146.86 o
   2   5   9       34.70        0.23     76.35 o
   3   5   9     3234.84     2728.23    309.46 o
   4   5   9       47.75       39.84     65.33 o
  -2   6   9        0.23       -0.14     71.64 o
  -1   6   9      167.84      109.72     74.30 o
   0   6   9      533.88      673.79    164.60 o
   1   6   9      677.73      830.58    180.77 o
   2   6   9       19.81       99.44     83.05 o
   3   6   9       11.52      106.76     86.55 o
  -1   7   9      941.35      912.71    217.11 o
   0   7   9       37.55       11.17     70.15 o
   1   7   9        9.46       45.85     80.88 o
   2   7   9       27.35       44.30     89.00 o
  -1  -5  10      149.12      141.76     99.88 o
   0  -5  10       80.52       21.69     73.90 o
  -2  -4  10       56.69      176.63    109.06 o
  -1  -4  10        6.75        0.66     69.82 o
   0  -4  10       94.76      126.80     91.23 o
   1  -4  10       10.35       23.65     33.12 o
   2  -4  10      948.91      842.46    127.59 o
   3  -4  10      110.94       84.05     54.89 o
   4  -4  10     1122.87     1328.11    190.21 o
  -3  -3  10     1674.04     1844.08    287.41 o
  -2  -3  10      171.44       50.13     79.08 o
  -1  -3  10      954.64     1041.98    182.65 o
   0  -3  10       20.73      166.84    102.56 o
   1  -3  10       82.04       60.88     26.76 o
   2  -3  10      494.17      553.22     64.96 o
   3  -3  10      180.68      146.52     62.75 o
   4  -3  10      331.54      367.72     99.85 o
  -3  -2  10        0.13      -24.76     89.00 o
  -2  -2  10        6.32      -67.16     84.26 o
  -1  -2  10     1318.37     1251.99    202.89 o
   0  -2  10     1565.70     1347.14    199.56 o
   1  -2  10       72.63       60.35     19.33 o
   2  -2  10     4019.98     3984.03    202.60 o
   3  -2  10       26.73      -21.29     56.30 o
   4  -2  10      441.44      564.70    143.25 o
   5  -2  10      744.47      714.89    122.23 o
  -4  -1  10       36.12      124.00    106.38 o
  -3  -1  10        0.04       27.58     88.39 o
  -2  -1  10        7.65       25.54     65.41 o
  -1  -1  10      266.12      220.11    100.90 o
   0  -1  10      261.86      283.31     27.69 o
   1  -1  10     1547.42     1583.31     82.89 o
   2  -1  10     7141.01     7092.95    285.44 o
   3  -1  10     1142.89     1173.54    123.42 o
   4  -1  10     3148.00     3267.29    329.75 o
   5  -1  10        1.69     -115.28    115.28 o
  -4   0  10        0.81      218.32    140.36 o
  -3   0  10       14.42       -9.97     26.76 o
  -2   0  10      619.75      649.55     39.72 o
  -1   0  10      364.78      323.04     48.68 o
   0   0  10     1921.33     1878.79     94.76 o
   1   0  10       39.94       25.86     21.89 o
   2   0  10      355.73      356.08     66.51 o
   3   0  10      893.02     1006.05    147.01 o
   4   0  10      253.51      133.43     90.09 o
   5   0  10        2.90      205.11     98.04 o
  -4   1  10      267.51      369.33    108.75 o
  -3   1  10      306.90      284.81     67.03 o
  -2   1  10      401.37      432.72     45.55 o
  -1   1  10       37.45       31.44     22.49 o
   0   1  10       58.13       42.48     30.96 o
   1   1  10      914.28      846.88     72.44 o
   2   1  10      343.20      368.68     53.37 o
   3   1  10      288.83      326.71    107.63 o
   4   1  10      186.55      139.19     93.84 o
   5   1  10      658.85      516.42    157.33 o
  -3   2  10      152.81      171.66     77.39 o
  -2   2  10       46.06       36.10     25.51 o
  -1   2  10      201.25      221.31     38.81 o
   0   2  10      858.59      843.29     82.85 o
   1   2  10      278.93      357.30     50.61 o
   2   2  10      755.64      783.21     98.49 o
   3   2  10        9.25       41.17     61.39 o
   4   2  10       73.27      106.65     78.30 o
   5   2  10        6.70       73.98     77.12 o
  -3   3  10       13.98      -28.50     63.10 o
  -2   3  10     1001.04      856.29    156.53 o
  -1   3  10       44.60       26.88     21.82 o
   0   3  10     2949.54     3016.58    140.38 o
   1   3  10      982.36      984.71     78.21 o
   2   3  10     8227.12     8500.47    305.65 o
   3   3  10      313.29      366.29    110.47 o
   4   3  10     2256.39     2366.82    290.67 o
   5   3  10      149.42      159.20    101.92 o
  -3   4  10       23.55       22.21     72.84 o
  -2   4  10     1041.85     1074.27    185.02 o
  -1   4  10      107.55      141.32     54.14 o
   0   4  10        9.54      216.92    100.95 o
   1   4  10       26.84       -2.10     23.08 o
   2   4  10      470.01      484.04     51.04 o
   3   4  10      533.50      736.01    168.81 o
   4   4  10      392.32      477.74    142.52 o
  -2   5  10        7.64       79.26     65.60 o
  -1   5  10       23.92      -22.85     44.07 o
   0   5  10      359.18      362.38    109.36 o
   1   5  10        0.18      219.36    100.12 o
   2   5  10       83.68       75.68     75.60 o
   3   5  10      102.36       36.79     71.36 o
   4   5  10       53.75      153.17     90.38 o
  -1   6  10      314.23      430.73     91.16 o
   0   6  10      408.96      230.23    101.60 o
   1   6  10      155.74      254.07    109.76 o
   2   6  10      138.31      189.84    102.27 o
   3   6  10      134.28       35.07     73.71 o
   1   7  10     1607.77     1619.00    272.81 o
   0  -5  11      244.77      399.37    146.62 o
   1  -5  11      296.07      139.58    102.00 o
  -1  -4  11      247.80      197.47    114.69 o
   0  -4  11      145.41      134.94    104.67 o
  -2  -3  11      945.84     1081.27    212.51 o
  -1  -3  11     2297.94     2345.22    304.01 o
   0  -3  11     1800.83     1558.13    231.88 o
   1  -3  11     3206.95     3288.13    208.92 o
   2  -3  11        7.76       63.36     73.79 o
   3  -3  11      443.68      549.77    106.44 o
   4  -3  11       31.76      -79.14     79.14 o
  -3  -2  11      829.70      454.58    168.24 o
  -2  -2  11       10.03       89.35     83.41 o
  -1  -2  11      302.64      407.51    124.44 o
   0  -2  11      307.29      297.01    107.12 o
   1  -2  11        6.15       -2.69     24.54 o
   2  -2  11        5.93       22.01     33.57 o
   3  -2  11      780.31      731.20    143.39 o
   4  -2  11     1392.94     1467.72    220.25 o
  -3  -1  11        1.19       98.60    103.56 o
  -2  -1  11       58.92      138.21     78.30 o
  -1  -1  11       87.82      157.28    102.71 o
   0  -1  11       20.90       -8.02     11.78 o
   1  -1  11       97.66      104.45     41.24 o
   2  -1  11      555.75      578.96     59.47 o
   3  -1  11      260.90      444.38    125.13 o
   4  -1  11      193.64       33.49     76.24 o
   5  -1  11      365.70      278.96    142.07 o
  -3   0  11      598.27      273.85    128.82 o
  -2   0  11      693.21      696.65    161.07 o
  -1   0  11      533.87      596.58     52.21 o
   0   0  11       49.16       50.08     29.53 o
   1   0  11      202.27      150.57     32.65 o
   2   0  11      152.19       59.71     54.88 o
   3   0  11        0.71      -20.53     77.23 o
   4   0  11      396.71      549.53    146.36 o
   5   0  11        3.88     -103.73    103.73 o
  -3   1  11     2738.38     3050.82    209.84 o
  -2   1  11     1560.19     1691.90    102.19 o
  -1   1  11     4655.97     4925.42    178.26 o
   0   1  11     1736.38     1852.14    106.06 o
   1   1  11      212.56      305.59     53.92 o
   2   1  11       47.62       25.87     25.43 o
   3   1  11       27.86       56.76     66.95 o
   4   1  11        2.43      -26.97     64.03 o
   5   1  11       14.60       -5.81     90.51 o
  -3   2  11       66.57        2.21     42.06 o
  -2   2  11      585.78      607.75     59.91 o
  -1   2  11       32.90       76.03     25.70 o
   0   2  11     1567.43     1638.53    105.82 o
   1   2  11      198.17      237.35     46.15 o
   2   2  11        5.13      -35.56     35.60 o
   3   2  11       86.19      104.91     76.70 o
   4   2  11     1187.95     1288.18    219.57 o
   5   2  11      636.06      354.02    134.14 o
  -3   3  11       81.16      -34.55     61.06 o
  -2   3  11       33.40       65.53     42.46 o
  -1   3  11       15.69       -6.14     26.84 o
   0   3  11        4.49      -23.73     31.51 o
   1   3  11      199.29      277.76     67.57 o
   2   3  11      529.17      573.60     77.62 o
   3   3  11       12.80       48.56     68.22 o
   4   3  11     1787.17     1911.56    276.84 o
  -2   4  11        5.95       49.90     39.76 o
  -1   4  11        0.56       -6.41     58.38 o
   0   4  11      231.07      132.78     89.84 o
   1   4  11        4.21       27.59     73.66 o
   2   4  11      168.35      376.63    118.74 o
   3   4  11       54.50      182.85    106.39 o
   4   4  11      214.68      188.07    113.37 o
  -1   5  11      560.24      542.67    101.79 o
   0   5  11      733.44      916.30    181.08 o
   1   5  11       12.91       99.37     78.40 o
   2   5  11       60.07      136.29    101.96 o
   3   5  11       42.47      290.31    119.94 o
   0   6  11      665.28      683.13    169.48 o
   1   6  11        5.11      -38.55     82.59 o
   2   6  11        1.39       80.66     70.36 o
   0  -4  12      537.01      559.65    163.63 o
   1  -4  12      818.96      862.23    206.86 o
  -1  -3  12        0.47       53.87     90.40 o
   0  -3  12     1071.07     1116.69    219.31 o
   1  -3  12      373.33      319.97    133.24 o
  -2  -2  12      227.45      165.88    122.35 o
  -1  -2  12      802.60      764.49    175.59 o
   0  -2  12       16.23      206.78    125.03 o
   1  -2  12      123.41       95.90     82.39 o
   2  -2  12       79.92      124.57     43.02 o
   3  -2  12       75.96       12.16     56.13 o
   4  -2  12        4.77      -17.84     59.03 o
  -2  -1  12      618.24      318.92    130.21 o
  -1  -1  12        1.27      -71.10     71.10 o
   0  -1  12        7.60      -37.19     71.01 o
   1  -1  12      115.49       79.11     44.12 o
   2  -1  12        2.63      -37.70     38.13 o
   3  -1  12      237.03      123.20     73.36 o
   4  -1  12       49.86      103.94     86.82 o
  -2   0  12      127.03       97.20     69.29 o
  -1   0  12       27.62       15.40     53.30 o
   0   0  12        4.57      -14.11     28.78 o
   1   0  12     1176.89     1275.61     89.61 o
   2   0  12      251.41      286.82     48.15 o
   3   0  12      515.69      578.34    141.70 o
   4   0  12      772.66      678.34    173.84 o
  -2   1  12      155.48      215.96    103.42 o
  -1   1  12      490.68      501.35     71.45 o
   0   1  12     1076.25     1021.30     79.54 o
   1   1  12     3662.87     3692.79    192.26 o
   2   1  12      873.35      782.27     94.93 o
   3   1  12     2999.15     3641.47    337.71 o
   4   1  12     1133.84     1158.63    225.35 o
  -2   2  12      795.69      889.39    111.27 o
  -1   2  12     1264.39     1288.84    147.77 o
   0   2  12       64.98       60.81     27.92 o
   1   2  12       10.86       20.02     24.36 o
   2   2  12      835.62     1031.64    111.24 o
   3   2  12      587.71      577.01    145.84 o
   4   2  12      332.95      141.77     91.69 o
  -2   3  12       74.68      100.50     75.19 o
  -1   3  12       42.18       26.79     46.54 o
   0   3  12       11.97       22.57     51.13 o
   1   3  12      127.28      106.11     44.08 o
   2   3  12      259.26      178.14     88.68 o
   3   3  12       47.17        1.72     68.30 o
   4   3  12       12.64      -98.46     98.49 o
  -1   4  12       37.82        8.49     46.56 o
   0   4  12      334.81      167.44     69.88 o
   1   4  12      748.33      752.00    149.87 o
   2   4  12      455.83      356.11    121.75 o
   3   4  12       53.61      165.57     97.06 o
   0   5  12       51.63       98.80     82.72 o
   1   5  12     1190.77     1064.52    197.86 o
   2   5  12      951.77      994.16    201.04 o
   0  -3  13       87.87      194.71    113.62 o
   1  -3  13       20.04       47.39     80.56 o
  -1  -2  13      538.91      318.75    148.67 o
   0  -2  13      357.13      459.07    150.93 o
   1  -2  13        3.15      -33.40     60.94 o
   3  -2  13        3.47       55.91     73.65 o
  -1  -1  13     1070.22     1068.04    209.35 o
   0  -1  13     2425.12     2222.64    278.81 o
   1  -1  13      689.19      713.53    161.80 o
   2  -1  13     1217.41     1377.38    180.30 o
   3  -1  13      274.87      530.92    127.82 o
  -1   0  13      392.87      180.46     92.30 o
   0   0  13      985.56      889.43    167.32 o
   1   0  13      839.90      807.73     99.84 o
   2   0  13       51.26      114.75     68.92 o
   3   0  13       23.44       61.68     75.65 o
   4   0  13       13.32      -88.94     88.94 o
  -1   1  13       46.01      152.95     96.62 o
   0   1  13       80.63       21.96     27.34 o
   1   1  13        0.10      -37.91     37.91 o
   2   1  13      232.04      209.89     61.34 o
   3   1  13      219.44      195.77     92.07 o
   4   1  13      731.90      665.20    174.54 o
  -1   2  13       18.27       84.36     69.45 o
   0   2  13       10.44       31.66     91.62 o
   1   2  13      576.59      589.93     83.78 o
   2   2  13      758.58      790.68    102.65 o
   3   2  13      166.04      204.79     78.96 o
  -1   3  13     1460.71     1662.02    204.07 o
   0   3  13      262.80      249.80     71.82 o
   1   3  13     1108.42     1131.85    180.26 o
   2   3  13       79.63       61.71     68.79 o
   3   3  13        0.17      -63.84     63.84 o
   0   4  13      770.42      682.03    153.25 o
   1   4  13      489.04      561.54    155.55 o
   2   4  13      284.90       98.17     75.41 o
   0  -1  14      148.51       88.24     79.23 o
   1  -1  14      765.02      666.24    162.55 o
   2  -1  14     1858.68     1394.20    233.44 o
   0   0  14      379.13      326.55    119.83 o
   1   0  14       87.79       36.46     56.69 o
   2   0  14       57.25      -69.81     69.81 o
   0   1  14      145.24      103.54     70.14 o
   1   1  14       30.18       71.12     54.58 o
   2   1  14       23.69       43.41     97.69 o
   0   2  14        4.35      -60.35     60.35 o
   1   2  14      244.71      376.48    102.35 o
   2   2  14      106.95       56.01     66.96 o
   1   3  14      475.77      375.92    110.36 o
 
loop_
_publcif_info_datablock.id
_publcif_info_datablock.publ_exptl
_publcif_info_datablock.publ_geom
_publcif_info_datablock.structure
'{831bb81f-2b45-4c3d-9919-51b794a0fa37}' ? ? ?
'{de213d24-cec6-40f1-bfe0-61fc1ee62c21}' y y y
'{82eab04d-270d-4bf3-9fa5-e8594cd2e3b2}' ? ? ?

loop_
_publcif_info_exptl_table_extra_item
sin_theta_over_lambda_max

loop_
_publcif_info_exptl_table_header_item
?

_publcif_info_exptl_table_max_cols 4
_publcif_info_exptl_table_use_headnotes n
loop_
_publcif_info_tables.block_id
_publcif_info_tables.reference_item
"{831bb81f-2b45-4c3d-9919-51b794a0fa37}" "_publcif_info_datablock.publ_exptl"

loop_
_publcif_info_cif.paper_type
 EE


_publcif_funding_html
;
;
